# Supplementary material for: Transcriptome profiling in engrailed-2 mutant mice reveals common molecular pathways associated with autism spectrum disorders
Source: Mol Autism. 2013 Dec 19;4:51. doi: 10.1186/2040-2392-4-51 (PMC3896729; doi:10.1186/2040-2392-4-51)
Supplement: Additional file 1 — RT-qPCR primers used in the study. [file 2040-2392-4-51-S1.xls]

## Sheet: Sheet1
Gene	Primer	Sequence
Ntng1	FORWARD	TTCATCAAACGGACTTTGGGTGCG
Ntng1	REVERSE	AGATCCTCTCGAAGCAATTTCGCC
Park2	FORWARD	TGAGTGTGAATAGTGGGATAAA
Park2	REVERSE	CACTTCACAGAAAGAGAAAGATTGC
Gabra4	FORWARD	GTGACAGTTTGATTTCATGGG
Gabra4	REVERSE	CAGAGCATTATGGAAAGTTGGAGC
Egr2	FORWARD	CCTTTGTAGCCAAATTTCAGGTGAG
Egr2	REVERSE	CCACAACTATTAAGAGCTAATAACCA
Scn1a	FORWARD	GCCTATGTTAAGAGGGAAGTTGGG
Scn1a	REVERSE	AGGTGGTGATTTGGAACAGGCAGA
Ntrk3	FORWARD	TCGGACTTGCTGCCTTTGCCT
Ntrk3	REVERSE	CAAATTTGGACCGGCGACCATACT
Plcb1	FORWARD	ATGAAAGACCTGGTGAAGAGAC
Plcb1	REVERSE	ATCTCGTTGTACTTGGTCGTG
Syn1	FORWARD	ATGCAAACTCCACCCATCCTCAGA
Syn1	REVERSE	AAGGAGGCCAAGTCAGTCACAGAT
Prkcb	FORWARD	AGGGCATTATTTACCGCGACCTGA
Prkcb	REVERSE	AATGTAGTCCGGAGTGCCACAGAA
Gnas	FORWARD	GGGCACCATGCTGAAGAT
Gnas	REVERSE	CAGCTTCGGCAGCCACTT
Cttn_2	FORWARD	AAATGATTGACGATGGCTGGTGGC
Cttn_2	REVERSE	CCAACTCAAACACACGCAGATGCT
Fxr2	FORWARD	CTGAACCAGAGCCTCCAGTTGATT
Fxr2	REVERSE	GGTCTTGATTCATCTTCCAGGCCA
Gabbr1	FORWARD	GTTGCCAGATTATACATCCGCCCT
Gabbr1	REVERSE	AAATTGATGGCCTTCACCTGGTCG
Nlgn2	FORWARD	AGAGAATGAGGTCAGCCGTACCAA
Nlgn2	REVERSE	TGAAGATTCAGCCACACCTCCACT
Gsk3b	FORWARD	CTGTTCAGGGCAGTGATTCTGTTC
Gsk3b	REVERSE	TGGAAGCGAAGGCACTCCAAACTA
mGluR5	FORWARD	TGTAACTCAAGACCTGAATCTATGG
mGluR5	REVERSE	GCTGGGCCAACTGAACTTTA
Nrxn3	FORWARD	ATCAAGTGGACGAGACGAGGAACT
Nrxn3	REVERSE	AGTTCGCATACGACTGGTGGTGTT
Nrp2	FORWARD	AGCCAGCCTGTCTCCTTGAATTGT
Nrp2	REVERSE	TCATGCTCATTCCTTGGACCCTCA
Erbb4	FORWARD	AGTGAAATTGGACACAGCCCTCCT
Erbb4	REVERSE	TATGGTGCTGGTTGTGGCTCTGTA
Cacna1g	FORWARD	ATGTGCTTGGAGACTTTGCTCTGG
Cacna1g	REVERSE	AAGACCTGTTGTCAGAGGTGAGTG
En2	FORWARD	GCTCAGCCTGAACGAGTCTCAGAT
En2	REVERSE	TTCTTGTTGCCCGTGGCTTTCTTG
