# Supplementary material for: Transcriptome profiling in engrailed-2 mutant mice reveals common molecular pathways associated with autism spectrum disorders
Source: Mol Autism. 2013 Dec 19;4:51. doi: 10.1186/2040-2392-4-51 (PMC3896729; doi:10.1186/2040-2392-4-51)
Supplement: Additional file 2 — Differentially expressed gene in the cerebellum and in the hippocampus of En2 -/- mice. Tables showing differentially expressed genes in the En2 -/- (a) cerebellum and (b) hippocampus with fold change expression compared to WT littermates, differential expression P value and percentage of false prediction (pfp) calculated with RankProd. P value cut-off P <0.01 for the cerebellum and P <0.005 for the hippocampus. [file 2040-2392-4-51-S2.xls]

## Sheet: Table 1
(a) Cerebellum
TargetID	GeneSymbol	GeneName	pfp	P.value	FC
NM_011124	Ccl21a	chemokine (C-C motif) ligand 21A (serine)	0	0	0.0823547
NM_029101	Rrp7a	ribosomal RNA processing 7 homolog A (S. cerevisiae)	0	0	0.0887768
NM_181852	Prl2c5	prolactin family 2, subfamily c, member 5	0	0	0.102522
NM_011118	Prl2c3	prolactin family 2, subfamily c, member 3	0	0	0.105014
BC028435	Timm9	translocase of inner mitochondrial membrane 9 homolog (yeast)	0	0	0.111233
BC022221	Usp53	ubiquitin specific peptidase 53	0	0	0.123336
NM_023910	Tsc22d4	TSC22 domain family, member 4	0	0	0.126393
NM_009246	Serpina1d	serine (or cysteine) peptidase inhibitor, clade A, member 1D	0	0	7.81861
NR_003518	Pisd-ps3	phosphatidylserine decarboxylase, pseudogene 3	0	0	8.65052
NM_008693	Klk1b3	kallikrein 1-related peptidase b3	0	0	9.4162
ENSMUST00000173149	H2-Bl	histocompatibility 2, blastocyst	0	0	9.76562
NM_010115	Egfbp2	epidermal growth factor binding protein type B	0	0	11.236
TC1686295	TC1686295	RNRPYL43 ribosomal protein {Rattus norvegicus} (exp=-1; wgp=0; cg=0), partial (87%) [TC1686295]	0	0	11.6686
NM_008981	Ptprg	protein tyrosine phosphatase, receptor type, G	0	0	14.556
NM_010643	Klk1b24	kallikrein 1-related peptidase b24	0	0	46.2963
NM_029865	Ocel1	occludin/ELL domain containing 1	0.0001	0	4.67071
NM_010642	Klk1b21	kallikrein 1-related peptidase b21	0.0001	0	4.71476
NM_007598	Cap1	CAP, adenylate cyclase-associated protein 1 (yeast)	0.0001	0	5.49149
NM_009065	Rit2	Ras-like without CAAX 2	0.0002	0	0.153325
NM_181420	Fn3krp	fructosamine 3 kinase related protein	0.0002	0	4.92611
ENSMUST00000134854	Srrm1	serine/arginine repetitive matrix 1	0.0002	0	4.9505
NM_172861	Slc7a14	solute carrier family 7 (cationic amino acid transporter, y+ system), member 14	0.0002	0	5.3135
NM_001163810	1700008P20Rik	RIKEN cDNA 1700008P20 gene	0.0002	0	6.06428
AK018404	Gin1	gypsy retrotransposon integrase 1	0.0004	0	0.160911
NM_020002	Rec8	REC8 homolog (yeast)	0.0004	0	0.179369
ENSMUST00000006963	Krt28	keratin 28	0.0005	0	0.171904
NM_016972	Slc7a8	solute carrier family 7 (cationic amino acid transporter, y+ system), member 8	0.0005	0	0.17739
NM_030037	Mospd3	motile sperm domain containing 3	0.0005	0	0.18356
NM_007592	Car8	carbonic anhydrase 8	0.0005	0	0.187723
NM_001002896	Bfsp2	beaded filament structural protein 2, phakinin	0.0005	0	0.216333
NM_013634	Med1	mediator complex subunit 1	0.0005	0	3.84172
NM_025540	Sln	sarcolipin	0.0007	0	0.230952
ENSMUST00000022460	Galntl2	UDP-N-acetyl-alpha-D-galactosamine:polypeptide N-acetylgalactosaminyltransferase-like 2	0.001	0	0.255545
NM_198657	Gm5148	predicted gene 5148	0.001	0	0.26683
AK089821	Ube2i	ubiquitin-conjugating enzyme E2I	0.001	0	0.270241
NM_025390	Pop4	processing of precursor 4, ribonuclease P/MRP family, (S. cerevisiae)	0.0011	0	0.248157
NM_025800	Ppp1r2	protein phosphatase 1, regulatory (inhibitor) subunit 2	0.0011	0	0.251972
ENSMUST00000043966	Mrpl47	mitochondrial ribosomal protein L47	0.0014	0	0.284535
NM_007652	Cd59a	CD59a antigen	0.0016	0	0.287836
NM_021304	Abhd1	abhydrolase domain containing 1	0.0016	0	3.63901
NM_020268	Klk1b27	kallikrein 1-related peptidase b27	0.0016	0	3.72162
NM_024461	1810037I17Rik	RIKEN cDNA 1810037I17 gene	0.0017	0	3.56633
NM_029632	Ppp1r11	protein phosphatase 1, regulatory (inhibitor) subunit 11	0.0019	0	0.297646
NM_178378	Iqcg	IQ motif containing G	0.0019	0	3.39443
NM_197990	1700025G04Rik	RIKEN cDNA 1700025G04 gene	0.0022	0	0.291724
NM_023831	Ift46	intraflagellar transport 46 homolog (Chlamydomonas)	0.0022	0	0.31505
NM_010020	Slc6a3	solute carrier family 6 (neurotransmitter transporter, dopamine), member 3	0.0022	0	5.90667
NM_145476	Tbc1d22a	TBC1 domain family, member 22a	0.0023	0	0.267881
AK088871	Mbnl1	muscleblind-like 1 (Drosophila)	0.0023	0	3.58551
XM_003086898	LOC100504785	envelope glycoprotein-like	0.0026	0	0.271931
NM_001135567	1190007I07Rik	RIKEN cDNA 1190007I07 gene	0.0026	0	0.308071
NM_023223	Cdc20	cell division cycle 20 homolog (S. cerevisiae)	0.0027	0	0.317763
NM_198652	Hjurp	Holliday junction recognition protein	0.0027	0	0.318198
NM_053169	Trim16	tripartite motif-containing 16	0.0032	0	0.304887
AB063319	Rian	RNA imprinted and accumulated in nucleus	0.0037	0	0.292937
AK035116	E2f6	E2F transcription factor 6	0.0038	0	0.349333
NM_025898	Napa	N-ethylmaleimide sensitive fusion protein attachment protein alpha	0.0039	0	0.296613
NM_011902	Tekt2	tektin 2	0.004	0	0.351025
NR_033506	Gm3893	predicted gene 3893	0.0044	0	0.309215
NR_003270	Snhg3	small nucleolar RNA host gene (non-protein coding) 3	0.0047	0	3.16857
NM_175087	Aqp6	aquaporin 6	0.0058	0	0.362739
NM_027219	Cdc42ep1	CDC42 effector protein (Rho GTPase binding) 1	0.0058	0	0.368053
U48830	Pcsk7	proprotein convertase subtilisin/kexin type 7	0.0058	0	0.368392
AK020441	9430027B09Rik	RIKEN cDNA 9430027B09 gene	0.0058	0	0.373455
NM_008690	Nfkbie	nuclear factor of kappa light polypeptide gene enhancer in B-cells inhibitor, epsilon	0.0059	0	0.355114
NM_019427	Epb4.1l4b	erythrocyte protein band 4.1-like 4b	0.006	0	0.367796
U79523	Pam	peptidylglycine alpha-amidating monooxygenase	0.0061	0	3.53607
NM_172614	Tmem44	transmembrane protein 44	0.0068	0	0.383068
AK034024	Tmem117	transmembrane protein 117	0.0069	0	0.381127
AK031269	Gm5067	predicted gene 5067	0.007	0	2.84172
NM_009666	Amelx	amelogenin X chromosome	0.0072	0	0.386802
NM_001012310	Slc25a47	solute carrier family 25, member 47	0.0075	0	0.381825
NM_016685	Comp	cartilage oligomeric matrix protein	0.0088	0	2.73748
AK049685	Wscd2	WSC domain containing 2	0.0092	0	0.383597
NM_146057	Dap	death-associated protein	0.0093	0	0.385282
NM_021530	Slc4a8	solute carrier family 4 (anion exchanger), member 8	0.0098	0	2.71297
NM_177712	Zfp874a	zinc finger protein 874a	0.0119	0	0.316877
AK039124	Whrn	whirlin	0.0119	0	2.84576
BU511373	H1fx	H1 histone family, member X	0.0128	0	0.360815
NM_029740	2410124H12Rik	RIKEN cDNA 2410124H12 gene	0.0131	0	0.407914
NM_008457	Klk1b8	kallikrein 1-related peptidase b8	0.0133	0	2.62192
AK054185	Mrpl3	mitochondrial ribosomal protein L3	0.0136	0	2.56279
NM_015763	Lpin1	lipin 1	0.0162	0	0.406223
NM_024228	Gdpd3	glycerophosphodiester phosphodiesterase domain containing 3	0.0163	0	0.350951
NM_001142965	6430704M03Rik	RIKEN cDNA 6430704M03 gene	0.0164	0	0.395664
NM_008653	Mybpc3	myosin binding protein C, cardiac	0.0164	0	0.405186
ENSMUST00000136387	Tia1	cytotoxic granule-associated RNA binding protein 1	0.017	0	0.337826
NM_009402	Pglyrp1	peptidoglycan recognition protein 1	0.0171	0	0.413326
NM_016959	Rps3a	ribosomal protein S3A	0.018	0	2.49813
NM_001033450	Mnda	myeloid cell nuclear differentiation antigen	0.0186	0	2.62674
NM_177832	Zfp236	zinc finger protein 236	0.0192	0	2.49252
NM_001077403	Nrp2	neuropilin 2	0.0202	0	2.5025
NM_001033270	Slc4a7	solute carrier family 4, sodium bicarbonate cotransporter, member 7	0.023	0	3.1506
NM_028751	Tjap1	tight junction associated protein 1	0.0237	0	2.42072
NM_025299	Txnl4a	thioredoxin-like 4A	0.0246	0	2.42307
NM_013484	C2	complement component 2 (within H-2S)	0.0248	0	2.43191
L78788	D17H6S56E-5	DNA segment, Chr 17, human D6S56E 5	0.025	0	2.42365
NM_013844	Zfp68	zinc finger protein 68	0.0259	0	2.36798
NM_001146161	Slc11a2	solute carrier family 11 (proton-coupled divalent metal ion transporters), member 2	0.02	0.0001	0.422779
NM_011348	Sema3e	sema domain, immunoglobulin domain (Ig), short basic domain, secreted, (semaphorin) 3E	0.0228	0.0001	0.433163
NM_029794	Cpsf4l	cleavage and polyadenylation specific factor 4-like	0.023	0.0001	0.399792
NM_026817	Rabl2	RAB, member of RAS oncogene family-like 2	0.0232	0.0001	0.437598
NM_028065	Cnpy3	canopy 3 homolog (zebrafish)	0.0235	0.0001	0.436491
NR_001585	Speer7-ps1	spermatogenesis associated glutamate (E)-rich protein 7, pseudogene 1	0.0258	0.0001	2.35405
NM_010514	Igf2	insulin-like growth factor 2	0.0261	0.0001	2.40442
NM_001029842	Slc16a6	solute carrier family 16 (monocarboxylic acid transporters), member 6	0.0263	0.0001	2.47893
NM_011595	Timp3	tissue inhibitor of metalloproteinase 3	0.027	0.0001	2.35682
NM_001081169	Aspg	asparaginase homolog (S. cerevisiae)	0.0277	0.0001	2.35571
ENSMUST00000106751	Chi3l7	chitinase 3-like 7	0.0284	0.0001	0.425134
NM_171824	Pgbd5	piggyBac transposable element derived 5	0.0286	0.0001	0.416198
NM_175532	Nlrp10	NLR family, pyrin domain containing 10	0.0286	0.0001	0.42878
NM_022409	Zfp296	zinc finger protein 296	0.0286	0.0001	0.434877
NM_153389	Atp10d	ATPase, class V, type 10D	0.0303	0.0001	2.30947
NM_019810	Slc5a1	solute carrier family 5 (sodium/glucose cotransporter), member 1	0.0306	0.0001	0.448551
AF312686	Arl4d	ADP-ribosylation factor-like 4D	0.0337	0.0001	0.402576
NM_013478	Azgp1	alpha-2-glycoprotein 1, zinc	0.034	0.0001	0.447307
NM_011163	Eif2ak2	eukaryotic translation initiation factor 2-alpha kinase 2	0.0343	0.0001	2.30521
BC002159	Acot6	acyl-CoA thioesterase 6	0.0347	0.0001	2.46366
NM_001009573	Unc13d	unc-13 homolog D (C. elegans)	0.035	0.0001	0.445653
AK015977	4930535E02Rik	RIKEN cDNA 4930535E02 gene	0.0352	0.0001	2.63713
NM_009252	Serpina3n	serine (or cysteine) peptidase inhibitor, clade A, member 3N	0.0355	0.0001	2.48139
NM_029578	Tgds	TDP-glucose 4,6-dehydratase	0.0357	0.0001	2.39578
NR_015605	2900052N01Rik	RIKEN cDNA 2900052N01 gene	0.0358	0.0001	2.32937
NM_010783	Mdfi	MyoD family inhibitor	0.0376	0.0001	0.461915
NM_018800	Syt6	synaptotagmin VI	0.0378	0.0001	2.23364
NM_009421	Traf1	TNF receptor-associated factor 1	0.0383	0.0001	0.448551
NM_013566	Itgb7	integrin beta 7	0.0383	0.0001	0.453124
NM_028275	1700112E06Rik	RIKEN cDNA 1700112E06 gene	0.0392	0.0001	0.427113
NM_019552	Abcb10	ATP-binding cassette, sub-family B (MDR/TAP), member 10	0.0394	0.0001	0.374658
ENSMUST00000129402	Sugp2	SURP and G patch domain containing 2	0.0395	0.0001	0.437388
NM_172671	Lgr4	leucine-rich repeat-containing G protein-coupled receptor 4	0.0402	0.0001	2.28258
NM_011414	Slpi	secretory leukocyte peptidase inhibitor	0.0406	0.0001	2.46427
NM_013732	Cartpt	CART prepropeptide	0.0428	0.0001	2.38834
NM_011794	Bpnt1	bisphosphate 3'-nucleotidase 1	0.0486	0.0001	2.1901
NM_029420	Slx1b	SLX1 structure-specific endonuclease subunit homolog B (S. cerevisiae)	0.0507	0.0001	2.84414
NM_013672	Sp1	trans-acting transcription factor 1	0.0511	0.0001	2.19974
NM_010616	Kif12	kinesin family member 12	0.0515	0.0001	2.22767
NM_001005421	Amica1	adhesion molecule, interacts with CXADR antigen 1	0.0427	0.0002	0.468779
NM_023879	Rpgrip1	retinitis pigmentosa GTPase regulator interacting protein 1	0.0433	0.0002	0.422404
NR_033567	E130304I02Rik	RIKEN cDNA E130304I02 gene	0.0433	0.0002	0.449075
NM_027242	Ppp1r35	protein phosphatase 1, regulatory subunit 35	0.046	0.0002	0.474024
NM_026951	Pex11c	peroxisomal biogenesis factor 11 gamma	0.0478	0.0002	0.439522
NM_052977	Adarb2	adenosine deaminase, RNA-specific, B2	0.0488	0.0002	0.47567
NM_010446	Foxa2	forkhead box A2	0.0515	0.0002	2.3596
NM_001111119	Ccnb1ip1	cyclin B1 interacting protein 1	0.0517	0.0002	2.57069
AK042968	Hnrnpr	heterogeneous nuclear ribonucleoprotein R	0.0518	0.0002	2.20751
AK036311	9630055L06Rik	RIKEN cDNA 9630055L06 gene	0.0518	0.0002	2.22767
NM_028593	Cybrd1	cytochrome b reductase 1	0.0522	0.0002	2.1561
AK047894	Cit	citron	0.0522	0.0002	2.2237
NM_019647	Rpl21	ribosomal protein L21	0.0525	0.0002	0.466614
NM_011232	Rad1	RAD1 homolog (S. pombe)	0.053	0.0002	0.468252
NM_172678	Acad9	acyl-Coenzyme A dehydrogenase family, member 9	0.0533	0.0002	0.478973
ENSMUST00000011407	Exoc3l2	exocyst complex component 3-like 2	0.0537	0.0002	2.26552
NM_001005788	Zfp69	zinc finger protein 69	0.0541	0.0002	2.15936
NM_019964	Dnajb8	DnaJ (Hsp40) homolog, subfamily B, member 8	0.0546	0.0002	2.2237
S78355	Ccnd1	cyclin D1	0.055	0.0002	0.481301
NM_001011733	Olfr288	olfactory receptor 288	0.0565	0.0002	0.485649
NM_018803	Syt10	synaptotagmin X	0.0574	0.0002	0.41132
XR_030504	Gm9615	predicted gene 9615	0.0579	0.0002	0.451243
NM_009480	Usf1	upstream transcription factor 1	0.0581	0.0002	0.48398
NM_016785	Tpmt	thiopurine methyltransferase	0.0609	0.0002	2.11551
NM_010831	Sik1	salt inducible kinase 1	0.0621	0.0002	2.22074
AK081787	Zfp266	zinc finger protein 266	0.0624	0.0002	2.13721
NM_134052	Adi1	acireductone dioxygenase 1	0.0625	0.0002	2.38379
NM_030184	Armc9	armadillo repeat containing 9	0.0626	0.0002	2.10482
NM_019775	Cpb2	carboxypeptidase B2 (plasma)	0.0629	0.0002	2.09996
NM_007469	Apoc1	apolipoprotein C-I	0.0632	0.0002	2.17155
ENSMUST00000039333	Pdpr	pyruvate dehydrogenase phosphatase regulatory subunit	0.0639	0.0002	6.86342
NM_019682	Dynll1	dynein light chain LC8-type 1	0.0642	0.0002	2.10084
NM_026125	Fam132a	family with sequence similarity 132, member A	0.0581	0.0003	0.485319
NM_172609	Tomm22	translocase of outer mitochondrial membrane 22 homolog (yeast)	0.0585	0.0003	0.4823
NM_018887	Cyp39a1	cytochrome P450, family 39, subfamily a, polypeptide 1	0.0586	0.0003	0.489476
NM_207583	Fam5b	family with sequence similarity 5, member B	0.0589	0.0003	0.164179
U49949	Mink1	misshapen-like kinase 1 (zebrafish)	0.062	0.0003	0.462963
NM_008452	Klf2	Kruppel-like factor 2 (lung)	0.0625	0.0003	0.593085
NM_198021	Scyl2	SCY1-like 2 (S. cerevisiae)	0.0649	0.0003	2.09118
NM_010899	Nfatc2	nuclear factor of activated T-cells, cytoplasmic, calcineurin-dependent 2	0.0704	0.0003	0.490725
NM_001038699	Fn3k	fructosamine 3 kinase	0.0704	0.0003	2.06441
NM_017379	Tuba8	tubulin, alpha 8	0.0714	0.0003	0.488234
NM_013835	Trove2	TROVE domain family, member 2	0.0716	0.0003	0.496771
AK148928	Pdia6	protein disulfide isomerase associated 6	0.0753	0.0003	2.07254
AK032339	Zfp955a	zinc finger protein 955A	0.0753	0.0003	2.10084
NM_011990	Slc7a11	solute carrier family 7 (cationic amino acid transporter, y+ system), member 11	0.0792	0.0003	2.05634
AK007181	Tmem165	transmembrane protein 165	0.0722	0.0004	0.571951
NM_018790	Arc	activity regulated cytoskeletal-associated protein	0.0732	0.0004	0.485885
NM_020618	Smarce1	SWI/SNF related, matrix associated, actin dependent regulator of chromatin, subfamily e, member 1	0.0742	0.0004	0.501958
NR_033299	9530091C08Rik	RIKEN cDNA 9530091C08 gene	0.0743	0.0004	0.448954
NM_019662	Rrad	Ras-related associated with diabetes	0.0752	0.0004	0.503373
NM_172619	Adamts10	a disintegrin-like and metallopeptidase (reprolysin type) with thrombospondin type 1 motif, 10	0.0757	0.0004	0.504643
NM_001024716	Triobp	TRIO and F-actin binding protein	0.0765	0.0004	0.491304
NM_001037221	Samd4	sterile alpha motif domain containing 4	0.0768	0.0004	0.476531
NM_008764	Tnfrsf11b	tumor necrosis factor receptor superfamily, member 11b (osteoprotegerin)	0.079	0.0004	0.505587
NM_008175	Grn	granulin	0.0801	0.0004	0.481186
NM_011766	Zfpm2	zinc finger protein, multitype 2	0.0826	0.0004	0.504643
NM_145365	Creb3l3	cAMP responsive element binding protein 3-like 3	0.0871	0.0004	2.15054
BC082312	Arid5b	AT rich interactive domain 5B (MRF1-like)	0.0905	0.0004	2.07814
NM_133906	Zkscan1	zinc finger with KRAB and SCAN domains 1	0.0918	0.0004	2.01939
AK033305	E330037M01Rik	RIKEN cDNA E330037M01 gene	0.0918	0.0004	2.03874
ENSMUST00000174495	Adamtsl3	ADAMTS-like 3	0.0923	0.0004	1.96657
AK082668	A530058N18Rik	RIKEN cDNA A530058N18 gene	0.0966	0.0004	2.00965
NM_007967	Evx2	even skipped homeotic gene 2 homolog	0.0996	0.0004	1.9216
NM_133358	Zfp617	zinc finger protein 617	0.0996	0.0004	2.09732
ENSMUST00000155820	Duox2	dual oxidase 2	0.1004	0.0004	2.02143
AK081750	Mast4	microtubule associated serine/threonine kinase family member 4	0.085	0.0005	0.480746
NM_145211	Oas1a	2'-5' oligoadenylate synthetase 1A	0.0905	0.0005	0.370879
NM_008650	Mut	methylmalonyl-Coenzyme A mutase	0.0909	0.0005	0.507563
NM_001081373	Cep164	centrosomal protein 164	0.0909	0.0005	0.512978
NM_029621	Haus8	4HAUS augmin-like complex, subunit 8	0.0909	0.0005	0.516556
AK038736	Prrx1	paired related homeobox 1	0.091	0.0005	0.509918
NM_027865	Tmem25	transmembrane protein 25	0.0913	0.0005	0.503702
ENSMUST00000131977	Fkbp15	FK506 binding protein 15	0.0931	0.0005	0.486216
ENSMUST00000165754	Lztfl1	leucine zipper transcription factor-like 1	0.1011	0.0005	2.01167
NM_028993	Mau2	MAU2 chromatid cohesion factor homolog (C. elegans)	0.102	0.0005	2.00803
NM_146112	Gigyf2	GRB10 interacting GYF protein 2	0.1114	0.0005	2.01816
NM_013696	Trhr	thyrotropin releasing hormone receptor	0.112	0.0005	1.97628
ENSMUST00000133267	Phactr3	phosphatase and actin regulator 3	0.1121	0.0005	2.01613
NM_026778	Cthrc1	collagen triple helix repeat containing 1	0.0932	0.0006	0.510152
NM_008997	Rab11b	RAB11B, member RAS oncogene family	0.0937	0.0006	0.516556
NM_010767	Masp2	mannan-binding lectin serine peptidase 2	0.094	0.0006	0.498728
NM_146276	Olfr1394	olfactory receptor 1394	0.0941	0.0006	0.116306
NM_008293	Hsd3b1	hydroxy-delta-5-steroid dehydrogenase, 3 beta- and steroid delta-isomerase 1	0.0941	0.0006	0.514536
NM_024464	Pigx	phosphatidylinositol glycan anchor biosynthesis, class X	0.0943	0.0006	0.50221
NM_001037294	Alpk2	alpha-kinase 2	0.0967	0.0006	0.51311
NM_145741	Gdf10	growth differentiation factor 10	0.0988	0.0006	0.510621
NM_178394	Jakmip1	janus kinase and microtubule interacting protein 1	0.1015	0.0006	0.516796
BC041674	Cul9	cullin 9	0.1187	0.0006	1.96618
NM_001099636	Pnmal2	PNMA-like 2	0.1219	0.0006	1.9558
NM_031404	Actl6b	actin-like 6B	0.1242	0.0006	1.9516
NM_175238	Rif1	Rap1 interacting factor 1 homolog (yeast)	0.1258	0.0006	1.94894
AK031392	6030422H21Rik	RIKEN cDNA 6030422H21 gene	0.1263	0.0006	1.93949
NM_181395	Pxdn	peroxidasin homolog (Drosophila)	0.1269	0.0006	2.02758
NM_023217	Pgpep1	pyroglutamyl-peptidase I	0.1021	0.0007	0.516076
NM_139051	Nr5a1	nuclear receptor subfamily 5, group A, member 1	0.1047	0.0007	0.506637
NM_011607	Tnc	tenascin C	0.1052	0.0007	0.519076
NM_029116	Kbtbd11	kelch repeat and BTB (POZ) domain containing 11	0.1072	0.0007	0.537374
NM_009446	Tuba3a	tubulin, alpha 3A	0.1073	0.0007	0.521485
NM_177733	E2f2	E2F transcription factor 2	0.1076	0.0007	0.516903
NM_177690	Nlrp2	NLR family, pyrin domain containing 2	0.1076	0.0007	0.525707
NM_013878	Cabp2	calcium binding protein 2	0.1078	0.0007	0.511692
NM_194269	Morn2	MORN repeat containing 2	0.108	0.0007	0.524742
NR_003555	Vmn2r29	vomeronasal 2, receptor 29	0.1092	0.0007	0.523642
NR_003617	1700018B24Rik	enhancer of rudimentary homolog pseudogene	0.1307	0.0007	1.91095
NM_172613	Atp13a4	ATPase type 13A4	0.1348	0.0007	1.95198
NM_030692	Sacm1l	SAC1 (suppressor of actin mutations 1, homolog)-like (S. cerevisiae)	0.136	0.0007	2.02963
NM_001025085	Gm5797	predicted gene 5797	0.1363	0.0007	1.99243
NM_001033460	Ccdc164	coiled-coil domain containing 164	0.1396	0.0007	1.91424
NM_177878	Mblac1	metallo-beta-lactamase domain containing 1	0.1089	0.0008	0.488234
NM_201529	Lmo7	LIM domain only 7	0.1101	0.0008	0.520264
ENSMUST00000165381	Csnk1a1	casein kinase 1, alpha 1	0.1103	0.0008	0.547405
NM_145578	Ube2m	ubiquitin-conjugating enzyme E2M (UBC12 homolog, yeast)	0.1106	0.0008	0.52086
NM_019658	Shoc2	soc-2 (suppressor of clear) homolog (C. elegans)	0.1136	0.0008	0.532056
NM_001033178	Tmem181a	transmembrane protein 181A	0.1137	0.0008	0.532425
NM_138313	Bmf	BCL2 modifying factor	0.1138	0.0008	0.532793
AK016943	Gm9757	predicted gene 9757	0.1166	0.0008	0.556204
NM_029851	Dync2h1	dynein cytoplasmic 2 heavy chain 1	0.1417	0.0008	1.92604
NM_146016	Eml6	echinoderm microtubule associated protein like 6	0.1439	0.0008	1.79953
NM_177298	Pisd	phosphatidylserine decarboxylase	0.1496	0.0008	2.13356
NM_001081130	Ogdhl	oxoglutarate dehydrogenase-like	0.1505	0.0008	1.98728
NM_172740	Zfp420	zinc finger protein 420	0.1513	0.0008	1.92419
ENSMUST00000092430	Tfam	transcription factor A, mitochondrial	0.1177	0.0009	0.546777
NM_198960	Tfap2e	transcription factor AP-2, epsilon	0.1178	0.0009	0.499077
NM_133210	Sertad3	SERTA domain containing 3	0.1183	0.0009	0.511692
NM_009875	Cdkn1b	cyclin-dependent kinase inhibitor 1B	0.1229	0.0009	0.536884
NM_028199	Plxdc1	plexin domain containing 1	0.123	0.0009	0.528262
NM_010127	Pou6f1	POU domain, class 6, transcription factor 1	0.1258	0.0009	0.534045
NM_010220	Fkbp5	FK506 binding protein 5	0.1502	0.0009	1.89179
NM_021290	Ucn	urocortin	0.1505	0.0009	1.92345
NM_026455	Fam32a	family with sequence similarity 32, member A	0.1525	0.0009	1.91131
NM_013885	Clic4	chloride intracellular channel 4 (mitochondrial)	0.1532	0.0009	1.90658
AK007954	Uggt2	UDP-glucose glycoprotein glucosyltransferase 2	0.1534	0.0009	1.90803
L12721	Dlk1	delta-like 1 homolog (Drosophila)	0.1559	0.0009	1.99005
NM_144946	Neto1	neuropilin (NRP) and tolloid (TLL)-like 1	0.156	0.0009	1.92197
NM_144856	Slc22a7	solute carrier family 22 (organic anion transporter), member 7	0.1563	0.0009	1.88218
NM_001081112	Ankrd26	ankyrin repeat domain 26	0.1573	0.0009	1.87266
NM_145963	Kcnj14	potassium inwardly-rectifying channel, subfamily J, member 14	0.1574	0.0009	1.98255
NM_020283	B3galt1	UDP-Gal:betaGlcNAc beta 1,3-galactosyltransferase, polypeptide 1	0.1283	0.001	0.528011
NM_177340	Synpo	synaptopodin	0.1296	0.001	0.534045
NM_029444	4930447C04Rik	RIKEN cDNA 4930447C04 gene	0.1298	0.001	0.534045
NM_001038999	Atp8a1	ATPase, aminophospholipid transporter (APLT), class I, type 8A, member 1	0.1299	0.001	0.521105
AK011687	2610036A22Rik	RIKEN cDNA 2610036A22 gene	0.1306	0.001	0.528011
NM_001111142	Gm88	predicted gene 88	0.1346	0.001	0.521241
NM_019762	Pkp3	plakophilin 3	0.1351	0.001	0.536884
NM_010378	H2-Aa	histocompatibility 2, class II antigen A, alpha	0.1632	0.001	1.85667
NM_028228	Pinx1	PIN2/TERF1 interacting, telomerase inhibitor 1	0.167	0.001	1.87091
NM_011361	Sgk1	serum/glucocorticoid regulated kinase 1	0.1746	0.0011	1.88608
XM_001478694	Gm3993	predicted gene 3993	0.1801	0.0011	2.0496
NM_015799	Trfr2	transferrin receptor 2	0.1477	0.0012	0.537866
NM_028188	Rusc1	RUN and SH3 domain containing 1	0.148	0.0012	0.530223
NM_009872	Cdk5r2	cyclin-dependent kinase 5, regulatory subunit 2 (p39)	0.1492	0.0012	0.594071
ENSMUST00000024981	Hn1l	hematological and neurological expressed 1-like	0.1511	0.0012	0.547285
NM_027702	4933421I07Rik	RIKEN cDNA 4933421I07 gene	0.1513	0.0012	0.544366
NM_001033311	Vsig10	V-set and immunoglobulin domain containing 10	0.1517	0.0012	0.547645
NM_016917	Slc40a1	solute carrier family 40 (iron-regulated transporter), member 1	0.1548	0.0012	0.546508
ENSMUST00000069106	Epm2a	epilepsy, progressive myoclonic epilepsy, type 2 gene alpha	0.185	0.0012	1.85839
NM_001110832	Nfya	nuclear transcription factor-Y alpha	0.1895	0.0012	1.79372
NM_007915	Ei24	etoposide induced 2.4 mRNA	0.1958	0.0012	1.85048
NM_175137	Vars2	valyl-tRNA synthetase 2, mitochondrial (putative)	0.154	0.0013	0.53416
NM_001081299	Cdh18	cadherin 18	0.1545	0.0013	0.536884
NM_021537	Stk25	serine/threonine kinase 25 (yeast)	0.1547	0.0013	0.543744
AF071562	Ppp1r17	protein phosphatase 1, regulatory subunit 17	0.1609	0.0013	0.550691
NM_028195	Cyth4	cytohesin 4	0.1616	0.0013	0.552853
NM_025904	1600012F09Rik	RIKEN cDNA 1600012F09 gene	0.1625	0.0013	0.534902
NM_013697	Ttr	transthyretin	0.1981	0.0013	1.86359
NM_153459	Dusp7	dual specificity phosphatase 7	0.199	0.0013	1.84094
NM_013887	Opn4	opsin 4 (melanopsin)	0.199	0.0013	1.85736
NM_198012	Trim68	tripartite motif-containing 68	0.1993	0.0013	1.74186
NM_008420	Kcnb1	potassium voltage gated channel, Shab-related subfamily, member 1	0.1998	0.0013	1.82415
NM_010391	H2-Q10	histocompatibility 2, Q region locus 10	0.2002	0.0013	1.86811
AJ428208	Ptprz1	protein tyrosine phosphatase, receptor type Z, polypeptide 1	0.1645	0.0014	0.542741
NM_008634	Mtap1b	microtubule-associated protein 1B	0.1646	0.0014	0.558784
NM_031163	Col2a1	collagen, type II, alpha 1	0.1647	0.0014	0.530588
NM_145209	Oasl1	2'-5' oligoadenylate synthetase-like 1	0.1649	0.0014	0.522548
NR_028331	Zfp672	zinc finger protein 672	0.1649	0.0014	0.555155
NM_175249	Psapl1	prosaposin-like 1	0.1651	0.0014	0.540365
ENSMUST00000069747	2900064A13Rik	RIKEN cDNA 2900064A13 gene	0.1656	0.0014	0.548155
NM_025903	Ifrd2	interferon-related developmental regulator 2	0.2063	0.0014	1.8305
NM_175199	Hspa12a	heat shock protein 12A	0.1675	0.0015	0.555155
NM_009814	Casq2	calsequestrin 2	0.1686	0.0015	0.554017
NM_011217	Ptprr	protein tyrosine phosphatase, receptor type, R	0.1691	0.0015	0.550964
NM_029352	Dusp9	dual specificity phosphatase 9	0.1717	0.0015	0.561356
ENSMUST00000030257	Cachd1	cache domain containing 1	0.2158	0.0015	1.92382
AK044523	A930018M24Rik	RIKEN cDNA A930018M24 gene	0.2178	0.0015	1.85701
NM_010022	Dbt	dihydrolipoamide branched chain transacylase E2	0.2194	0.0015	1.8205
NM_001081008	Taf1	TAF1 RNA polymerase II, TATA box binding protein (TBP)-associated factor	0.2207	0.0015	1.77968
NM_177838	Fam163a	family with sequence similarity 163, member A	0.2228	0.0015	1.80343
NM_008429	Kcnj9	potassium inwardly-rectifying channel, subfamily J, member 9	0.1738	0.0016	0.554662
NM_008239	Foxq1	forkhead box Q1	0.1806	0.0016	0.65189
NM_145934	Stap2	signal transducing adaptor family member 2	0.181	0.0016	0.541126
XM_003084958	LOC100503728	uncharacterized LOC100503728	0.2276	0.0016	1.79953
AK018461	Hcfc2	host cell factor C2	0.2286	0.0016	1.80995
NM_007669	Cdkn1a	cyclin-dependent kinase inhibitor 1A (P21)	0.2287	0.0016	1.83925
NM_011255	Rbp4	retinol binding protein 4, plasma	0.2299	0.0016	1.80473
NM_007819	Cyp3a13	cytochrome P450, family 3, subfamily a, polypeptide 13	0.2302	0.0016	1.80343
NM_001010836	Ppp1r13l	protein phosphatase 1, regulatory (inhibitor) subunit 13 like	0.1826	0.0017	0.579005
NM_172418	Mamstr	MEF2 activating motif and SAP domain containing transcriptional regulator	0.1829	0.0017	0.554662
NM_001081059	Ccdc90a	coiled-coil domain containing 90A	0.1842	0.0017	0.554262
X52641	H2-Eb1	histocompatibility 2, class II antigen E beta	0.1845	0.0017	0.560978
ENSMUST00000014892	Tex261	testis expressed gene 261	0.1851	0.0017	0.556452
AK035164	Hmga2	high mobility group AT-hook 2	0.2389	0.0017	1.74764
NM_001081383	Mll3	myeloid/lymphoid or mixed-lineage leukemia 3	0.2418	0.0017	1.81028
NM_183170	Mpv17l2	MPV17 mitochondrial membrane protein-like 2	0.1885	0.0018	0.543863
NM_009066	Ring1	ring finger protein 1	0.1888	0.0018	0.560318
NR_015524	4932415G12Rik	RIKEN cDNA 4932415G12 gene	0.1892	0.0018	0.560318
ENSMUST00000147852	Trim62	tripartite motif-containing 62	0.19	0.0018	0.551724
NR_002845	Copg2as2	coatomer protein complex, subunit gamma 2, antisense 2	0.2468	0.0018	1.77968
NM_008312	Htr2c	5-hydroxytryptamine (serotonin) receptor 2C	0.2471	0.0018	1.83554
NM_026476	2610101N10Rik	RIKEN cDNA 2610101N10 gene	0.2473	0.0018	1.80245
NM_013743	Pdk4	pyruvate dehydrogenase kinase, isoenzyme 4	0.2476	0.0018	1.79759
NM_172544	Nrxn3	neurexin III	0.2483	0.0018	1.84298
NM_175418	Mybpc1	myosin binding protein C, slow-type	0.1979	0.0019	0.568925
NM_023493	Cml5	camello-like 5	0.1994	0.0019	0.548276
NM_001042711	Amy2a5	amylase 2a5	0.2514	0.0019	1.81455
XR_105403	A930033H14Rik	RIKEN cDNA A930033H14 gene	0.2516	0.0019	1.78476
NM_025669	Sfrs18	serine/arginine-rich splicing factor 18	0.2561	0.0019	1.78763
NR_033495	Gm13629	predicted gene 13629	0.2592	0.0019	1.73641
NM_001085549	Gm12824	predicted gene 12824	0.201	0.002	0.564207
NM_001033326	Dhrsx	dehydrogenase/reductase (SDR family) X chromosome	0.2017	0.002	0.565515
NM_181540	Tm6sf2	transmembrane 6 superfamily member 2	0.2021	0.002	0.554017
NR_045776	9530080O11Rik	RIKEN cDNA 9530080O11 gene	0.2031	0.002	0.67769
NM_028193	Brf1	BRF1 homolog, subunit of RNA polymerase III transcription initiation factor IIIB (S. cerevisiae)	0.2048	0.002	0.571298
NM_007639	Cd1d1	CD1d1 antigen	0.259	0.002	1.78731
ENSMUST00000018884	Slc25a35	solute carrier family 25, member 35	0.2592	0.002	1.61394
NM_001177714	Gm2897	predicted gene 2897	0.2655	0.002	1.79469
NM_010483	Htr5b	5-hydroxytryptamine (serotonin) receptor 5B	0.2054	0.0021	0.589831
NM_033144	Sept8	septin 8	0.2069	0.0021	0.566444
NM_172447	A330021E22Rik	RIKEN cDNA A330021E22 gene	0.2116	0.0021	0.57277
NM_172293	Fam113b	family with sequence similarity 113, member B	0.2701	0.0021	1.56666
NM_009230	Soat1	sterol O-acyltransferase 1	0.2726	0.0021	1.77022
NM_008509	Lpl	lipoprotein lipase	0.2736	0.0021	1.84162
NM_027514	Pvr	poliovirus receptor	0.2747	0.0021	1.75009
NM_080450	Gjc3	gap junction protein, gamma 3	0.2748	0.0021	1.7819
XM_894492	Gm6987	predicted pseudogene 6987	0.2161	0.0022	0.562651
ENSMUST00000130539	Mapk8	mitogen-activated protein kinase 8	0.2162	0.0022	0.57501
NM_008748	Dusp8	dual specificity phosphatase 8	0.2169	0.0022	0.864902
NM_134094	Ncald	neurocalcin delta	0.2176	0.0022	0.574614
ENSMUST00000109104	Maf	avian musculoaponeurotic fibrosarcoma (v-maf) AS42 oncogene homolog	0.218	0.0022	0.562019
NM_026605	Sympk	symplekin	0.2184	0.0022	0.571298
NM_010915	Klk1b4	kallikrein 1-related pepidase b4	0.2755	0.0022	1.75932
NM_144841	Otx2	orthodenticle homolog 2 (Drosophila)	0.2756	0.0022	1.78031
NM_170757	A630007B06Rik	RIKEN cDNA A630007B06 gene	0.2766	0.0022	1.74307
NM_018858	Pebp1	phosphatidylethanolamine binding protein 1	0.277	0.0022	1.75716
BC019757	Hist1h4i	histone cluster 1, H4i	0.2783	0.0022	1.69808
NM_133858	Fam63a	family with sequence similarity 63, member A	0.219	0.0023	0.577001
NM_183180	Tspan18	tetraspanin 18	0.2193	0.0023	0.558129
AF175892	Pkmyt1	protein kinase, membrane associated tyrosine/threonine 1	0.222	0.0023	0.563698
NM_001113179	Bub1	budding uninhibited by benzimidazoles 1 homolog (S. cerevisiae)	0.2222	0.0023	0.578202
NM_145457	Paip1	polyadenylate binding protein-interacting protein 1	0.2824	0.0023	1.77148
NM_133362	Erdr1	erythroid differentiation regulator 1	0.2828	0.0023	1.77683
AK002838	0610039H22Rik	RIKEN cDNA 0610039H22 gene	0.2851	0.0023	1.4637
NM_024472	Gltpd1	glycolipid transfer protein domain containing 1	0.286	0.0023	1.77274
NM_012050	Omd	osteomodulin	0.2864	0.0023	1.75009
NM_033314	Slco2a1	solute carrier organic anion transporter family, member 2a1	0.2302	0.0024	0.560193
ENSMUST00000142430	Sgip1	SH3-domain GRB2-like (endophilin) interacting protein 1	0.2923	0.0024	2.67738
XR_105107	A030001D20Rik	RIKEN cDNA A030001D20 gene	0.2312	0.0025	0.547915
NM_010139	Epha2	Eph receptor A2	0.2322	0.0025	0.575672
NM_144805	Tmem40	transmembrane protein 40	0.2364	0.0025	0.574218
AK013060	Fyco1	FYVE and coiled-coil domain containing 1	0.2941	0.0025	1.72503
NR_033388	Gm3002	alpha-takusan pseudogene	0.2941	0.0025	1.82682
NM_013540	Gria2	glutamate receptor, ionotropic, AMPA2 (alpha 2)	0.2966	0.0025	1.75162
NM_130879	Usp48	ubiquitin specific peptidase 48	0.2968	0.0025	1.74307
ENSMUST00000153569	Brd8	bromodomain containing 8	0.2978	0.0025	1.65508
NM_025622	Lgals2	lectin, galactose-binding, soluble 2	0.2374	0.0026	0.570386
NM_146411	Olfr462	olfactory receptor 462	0.239	0.0026	0.59848
NM_009365	Tgfb1i1	transforming growth factor beta 1 induced transcript 1	0.2394	0.0026	0.558254
NM_027032	Pacrg	PARK2 co-regulated	0.2396	0.0026	0.574614
NM_011640	Trp53	transformation related protein 53	0.2398	0.0026	0.598874
AK043457	Camk4	calcium/calmodulin-dependent protein kinase IV	0.3018	0.0026	1.71409
NM_019936	Cript	cysteine-rich PDZ-binding protein	0.3023	0.0026	1.75531
NM_020507	Tob2	transducer of ERBB2, 2	0.303	0.0026	1.78031
NM_021301	Slc15a2	solute carrier family 15 (H+/peptide transporter), member 2	0.3031	0.0026	1.81028
NM_011095	Lilrb3	leukocyte immunoglobulin-like receptor, subfamily B (with TM and ITIM domains), member 3	0.3034	0.0026	1.71644
NM_026988	Ptms	parathymosin	0.2415	0.0027	0.61459
BU555670	Cox17	cytochrome c oxidase, subunit XVII assembly protein homolog (yeast)	0.242	0.0027	1.01492
AK014743	Iah1	isoamyl acetate-hydrolyzing esterase 1 homolog (S. cerevisiae)	0.2429	0.0027	0.618276
NM_026111	Qpctl	glutaminyl-peptide cyclotransferase-like	0.2449	0.0027	0.581564
NM_178768	Tmem72	transmembrane protein 72	0.3054	0.0027	1.79404
NM_001195298	Kifc1	kinesin family member C1	0.3099	0.0027	1.71762
NM_010393	H2-Q5	histocompatibility 2, Q region locus 5	0.3109	0.0027	1.74551
NM_031869	Prkab1	protein kinase, AMP-activated, beta 1 non-catalytic subunit	0.2439	0.0028	0.574086
NM_147062	Olfr124	olfactory receptor 124	0.2444	0.0028	0.575672
NM_133234	Bbc3	BCL2 binding component 3	0.2445	0.0028	0.573427
NM_021288	Tyms	thymidylate synthase	0.245	0.0028	0.581564
NM_029384	2210411K11Rik	RIKEN cDNA 2210411K11 gene	0.2454	0.0028	0.575672
AK082168	Eml1	echinoderm microtubule associated protein like 1	0.2462	0.0028	0.580619
NM_023716	Tubb2b	tubulin, beta 2B class IIB	0.2491	0.0029	0.582106
NM_133719	Metrn	meteorin, glial cell differentiation regulator	0.2494	0.0029	0.560444
NM_007850	Defa3	defensin, alpha, 3	0.2527	0.0029	0.602627
NM_007555	Bmp5	bone morphogenetic protein 5	0.2533	0.0029	0.585754
NM_178406	Gpr153	G protein-coupled receptor 153	0.2537	0.0029	0.581835
NM_177766	Slc35e1	solute carrier family 35, member E1	0.2543	0.0029	0.574218
NM_016743	Nell2	NEL-like 2 (chicken)	0.3179	0.0029	1.55376
NM_028064	Slc39a4	solute carrier family 39 (zinc transporter), member 4	0.3183	0.0029	1.72265
X16314	Glul	glutamate-ammonia ligase (glutamine synthetase)	0.3186	0.0029	1.05219
Y00864	Kit	kit oncogene	0.2567	0.003	0.591331
NM_027158	2310043J07Rik	RIKEN cDNA 2310043J07 gene	0.257	0.003	0.581429
NM_027008	Kctd5	potassium channel tetramerisation domain containing 5	0.257	0.003	0.588443
ENSMUST00000128673	Mtap2	microtubule-associated protein 2	0.2574	0.003	0.583839
NR_003278	Rn18s	18S ribosomal RNA	0.3246	0.003	1.07724
NM_019765	Clip1	CAP-GLY domain containing linker protein 1	0.3249	0.003	1.70648
NM_010394	H2-Q7	histocompatibility 2, Q region locus 7	0.3251	0.003	1.7331
NM_144814	Rcor3	REST corepressor 3	0.3257	0.003	1.76118
L38622	Sin3b	transcriptional regulator, SIN3B (yeast)	0.326	0.003	1.61473
NM_001003934	Rtn3	reticulon 3	0.3273	0.003	1.68919
NM_080644	Cacng5	calcium channel, voltage-dependent, gamma subunit 5	0.2584	0.0031	0.589414
NM_010397	H2-T22	histocompatibility 2, T region locus 22	0.263	0.0031	0.588582
NM_001039209	Gm13152	predicted gene 13152	0.3333	0.0031	1.71999
NM_023628	Anxa9	annexin A9	0.3345	0.0031	1.70184
NM_177727	Lsm14b	LSM14 homolog B (SCD6, S. cerevisiae)	0.2671	0.0032	0.584795
NM_011798	Xcr1	chemokine (C motif) receptor 1	0.2675	0.0032	0.586682
NM_001101598	Isoc2a	isochorismatase domain containing 2a	0.2683	0.0032	0.580754
NM_172765	Zbtb44	zinc finger and BTB domain containing 44	0.3343	0.0032	1.69062
NM_001163625	Sult6b1	sulfotransferase family, cytosolic, 6B, member 1	0.3353	0.0032	1.69779
NM_026301	Rnf125	ring finger protein 125	0.3353	0.0032	1.71703
ENSMUST00000106746	Helz	helicase with zinc finger domain	0.2695	0.0033	0.58872
NM_015820	Hs6st3	heparan sulfate 6-O-sulfotransferase 3	0.2696	0.0033	0.599556
NM_001081157	Lmod3	leiomodin 3 (fetal)	0.2702	0.0033	0.595274
NM_026130	Srpr	signal recognition particle receptor ('docking protein')	0.3411	0.0033	1.59464
NM_001024706	Gm5458	predicted gene 5458	0.3428	0.0033	1.70969
NM_174848	Crybg3	beta-gamma crystallin domain containing 3	0.2744	0.0034	0.593366
NR_015555	4933404O12Rik	RIKEN cDNA 4933404O12 gene	0.2746	0.0034	0.598587
NM_008197	H1f0	H1 histone family, member 0	0.2748	0.0034	0.704672
NM_007749	Cox7c	cytochrome c oxidase, subunit VIIc	0.2749	0.0034	0.595415
NM_145826	Il17re	interleukin 17 receptor E	0.2751	0.0034	0.574218
NM_015750	Neu2	neuraminidase 2	0.2752	0.0034	0.581024
NM_009342	Dynlt1b	dynein light chain Tctex-type 1D	0.2772	0.0034	0.57554
NM_146224	Zfp280d	zinc finger protein 280D	0.3528	0.0034	1.67224
AK084893	D430006K04	uncharacterized protein D430006K04	0.2777	0.0035	0.594742
NM_175477	Zfp574	zinc finger protein 574	0.2816	0.0035	0.618429
NM_023184	Klf15	Kruppel-like factor 15	0.3526	0.0035	1.72592
AK044028	Man2a2	mannosidase 2, alpha 2	0.3532	0.0035	1.67084
NM_009051	Rex2	reduced expression 2	0.3537	0.0035	1.69463
NM_172591	Fcho2	FCH domain only 2	0.3541	0.0035	1.70358
NM_007398	Ada	adenosine deaminase	0.3575	0.0035	1.70532
NM_153168	Lars2	leucyl-tRNA synthetase, mitochondrial	0.3567	0.0036	0.71053
NM_008013	Fgl2	fibrinogen-like protein 2	0.3568	0.0036	1.68947
NM_146019	Chd3	chromodomain helicase DNA binding protein 3	0.3569	0.0036	1.65125
NM_025298	Polr3e	polymerase (RNA) III (DNA directed) polypeptide E	0.3573	0.0036	1.69635
NM_144530	Zc3h11a	zinc finger CCCH type containing 11A	0.3585	0.0036	1.72147
U85712	Plcb1	phospholipase C, beta 1	0.3596	0.0036	1.67673
AK042482	Ryr1	ryanodine receptor 1, skeletal muscle	0.2954	0.0037	0.644371
NM_001001449	AF067063	cDNA sequence AF067063	0.2968	0.0037	0.593507
NM_010678	Aff3	AF4/FMR2 family, member 3	0.3571	0.0037	1.67673
NM_001143834	Grm5	glutamate receptor, metabotropic 5	0.3578	0.0037	1.6559
NM_007676	Psg16	pregnancy specific glycoprotein 16	0.358	0.0037	1.67701
AK145781	4632427E13Rik	RIKEN cDNA 4632427E13 gene	0.3587	0.0037	1.65508
NM_139305	Car9	carbonic anhydrase 9	0.2978	0.0038	0.595026
NM_021295	Lancl1	LanC (bacterial lantibiotic synthetase component C)-like 1	0.2981	0.0038	0.591051
NM_013473	Anxa8	annexin A8	0.2985	0.0038	0.59393
NM_133978	Cmtm7	CKLF-like MARVEL transmembrane domain containing 7	0.2986	0.0038	0.578068
NM_011846	Mmp17	matrix metallopeptidase 17	0.3004	0.0038	0.593366
NM_001024712	Gm3696	predicted gene 3696	0.3647	0.0038	1.67476
NM_178752	D330012F22Rik	RIKEN cDNA D330012F22 gene	0.3647	0.0038	1.70068
NM_027288	Manba	mannosidase, beta A, lysosomal	0.3047	0.0039	0.595983
NM_181328	Slc25a29	solute carrier family 25 (mitochondrial carrier, palmitoylcarnitine transporter), member 29	0.3062	0.0039	0.601649
NM_008812	Padi2	peptidyl arginine deiminase, type II	0.3638	0.0039	1.76243
NM_175121	Slc38a2	solute carrier family 38, member 2	0.3647	0.0039	1.70329
ENSMUST00000151444	Msi1	Musashi homolog 1(Drosophila)	0.3651	0.0039	1.67757
NM_001080981	Ddx23	DEAD (Asp-Glu-Ala-Asp) box polypeptide 23	0.3657	0.0039	1.61447
AK004981	Ero1lb	ERO1-like beta (S. cerevisiae)	0.3658	0.0039	1.62259
NM_134063	BC016423	cDNA sequence BC016423	0.3659	0.0039	1.6518
NR_040463	9230112J17Rik	RIKEN cDNA 9230112J17 gene	0.3121	0.004	0.593366
ENSMUST00000151023	Itgb8	integrin beta 8	0.3673	0.004	1.64258
NM_021884	Tsg101	tumor susceptibility gene 101	0.3673	0.004	1.71204
NM_019666	Syncrip	synaptotagmin binding, cytoplasmic RNA interacting protein	0.3688	0.004	1.64366
NM_146744	Olfr1362	olfactory receptor 1362	0.3129	0.0041	0.587786
NM_011287	Rpl10a	ribosomal protein L10A	0.3698	0.0041	1.68805
NM_028935	Zfp558	zinc finger protein 558	0.3735	0.0041	1.66583
NM_146079	Guca1b	guanylate cyclase activator 1B	0.3208	0.0042	0.59641
NM_013805	Cldn5	claudin 5	0.3209	0.0042	0.597907
NM_008357	Il15	interleukin 15	0.3215	0.0042	0.592803
NM_001144992	2810459M11Rik	RIKEN cDNA 2810459M11 gene	0.378	0.0042	1.48478
NM_011416	Smarca2	SWI/SNF related, matrix associated, actin dependent regulator of chromatin, subfamily a, member 2	0.379	0.0042	1.55982
AK005805	AI428898	expressed sequence AI428898	0.3224	0.0043	0.580619
NM_146768	Olfr1099	olfactory receptor 1099	0.323	0.0043	0.605987
NM_001005787	Inadl	InaD-like (Drosophila)	0.3231	0.0043	0.604449
NM_011176	St14	suppression of tumorigenicity 14 (colon carcinoma)	0.3238	0.0043	0.593648
NM_021789	Trappc4	trafficking protein particle complex 4	0.3241	0.0043	0.594884
NM_011540	Tcap	titin-cap	0.3859	0.0043	1.64528
ENSMUST00000116522	Nck1	non-catalytic region of tyrosine kinase adaptor protein 1	0.3229	0.0044	0.588998
M63659	Gna12	guanine nucleotide binding protein, alpha 12	0.3236	0.0044	0.666356
NM_130458	Sp7	Sp7 transcription factor 7	0.3239	0.0044	0.600132
NM_148933	Slco4a1	solute carrier organic anion transporter family, member 4a1	0.3262	0.0044	0.592557
NM_026792	Agpat5	1-acylglycerol-3-phosphate O-acyltransferase 5 (lysophosphatidic acid acyltransferase, epsilon)	0.3887	0.0044	1.61891
NM_009865	Cdh10	cadherin 10	0.3943	0.0044	1.66168
NM_010613	Khsrp	KH-type splicing regulatory protein	0.3261	0.0045	0.66313
NM_008403	Itgb1bp1	integrin beta 1 binding protein 1	0.3271	0.0045	0.603027
NM_010346	Grb7	growth factor receptor bound protein 7	0.3272	0.0045	0.592277
NM_146228	Als2cl	ALS2 C-terminal like	0.3276	0.0045	0.6054
NM_013830	Prpf4b	PRP4 pre-mRNA processing factor 4 homolog B (yeast)	0.3959	0.0045	1.51791
NM_027375	Gcc2	GRIP and coiled-coil domain containing 2	0.3959	0.0045	1.63399
ENSMUST00000138739	Mrps15	mitochondrial ribosomal protein S15	0.3971	0.0045	1.65071
NM_198619	Zfp933	zinc finger protein 933	0.3982	0.0045	1.63026
XM_003084888	Gm19315	predicted gene, 19315	0.3984	0.0045	1.66362
NM_019680	Elf4	E74-like factor 4 (ets domain transcription factor)	0.3989	0.0045	1.64366
NM_007735	Col4a4	collagen, type IV, alpha 4	0.3279	0.0046	0.606686
ENSMUST00000149152	Svep1	sushi, von Willebrand factor type A, EGF and pentraxin domain containing 1	0.3286	0.0046	0.59805
NM_028219	Cnfn	cornifelin	0.3302	0.0046	0.59848
NM_011351	Sema6c	sema domain, transmembrane domain (TM), and cytoplasmic domain, (semaphorin) 6C	0.3306	0.0046	0.595026
NM_001142957	Zfp955b	zinc finger protein 955B	0.3972	0.0046	1.63079
AK045162	Gm3468	predicted gene 3468	0.3975	0.0046	1.6488
NM_008817	Peg3	paternally expressed 3	0.3995	0.0046	1.61186
NM_009303	Syngr1	synaptogyrin 1	0.3316	0.0047	0.604705
NM_026272	Narf	nuclear prelamin A recognition factor	0.3322	0.0047	0.604595
NM_145480	Rfc4	replication factor C (activator 1) 4	0.3324	0.0047	0.591051
NM_011027	P2rx7	purinergic receptor P2X, ligand-gated ion channel, 7	0.3333	0.0047	0.616561
NM_029554	0610040J01Rik	RIKEN cDNA 0610040J01 gene	0.3335	0.0047	0.605144
ENSMUST00000027144	Cps1	carbamoyl-phosphate synthetase 1	0.3342	0.0047	0.604449
NM_026203	Ahi1	Abelson helper integration site 1	0.3987	0.0047	1.69033
NM_178740	Slitrk4	SLIT and NTRK-like family, member 4	0.3995	0.0047	1.66556
NM_153489	Ubap2l	ubiquitin associated protein 2-like	0.3997	0.0047	1.30022
NM_026954	Tusc1	tumor suppressor candidate 1	0.4009	0.0047	1.65017
NM_028500	Calr3	calreticulin 3	0.4015	0.0047	1.65453
NM_001038619	Dnm3	dynamin 3	0.4017	0.0047	1.66861
BC029971	BC026762	cDNA sequence BC026762	0.4029	0.0048	1.63988
NM_008516	Lrrn1	leucine rich repeat protein 1, neuronal	0.4038	0.0048	1.66861
NM_024169	Fkbp11	FK506 binding protein 11	0.4039	0.0048	1.62707
AK080123	4930420K17Rik	RIKEN cDNA 4930420K17 gene	0.3408	0.0049	0.606833
NM_173417	Kcns3	potassium voltage-gated channel, delayed-rectifier, subfamily S, member 3	0.3415	0.0049	0.612858
NM_023644	Mccc1	methylcrotonoyl-Coenzyme A carboxylase 1 (alpha)	0.3445	0.0049	0.608643
NM_008198	Cfb	complement factor B	0.4036	0.0049	1.64555
NM_021879	Oca2	oculocutaneous albinism II	0.4042	0.0049	1.65893
AK049314	Trim27	tripartite motif-containing 27	0.4044	0.0049	1.65017
NM_026038	2810055F11Rik	RIKEN cDNA 2810055F11 gene	0.4044	0.0049	1.65563
NM_008666	Myt1l	myelin transcription factor 1-like	0.405	0.0049	1.7135
NM_146125	Itpka	inositol 1,4,5-trisphosphate 3-kinase A	0.3451	0.005	0.604157
NM_029410	Bcl2l12	BCL2-like 12 (proline rich)	0.3453	0.005	0.611172
NM_010140	Epha3	Eph receptor A3	0.4071	0.005	1.6852
NM_011182	Cyth3	cytohesin 3	0.3523	0.0051	0.627038
NM_178791	E130203B14Rik	RIKEN cDNA E130203B14 gene	0.3548	0.0051	0.616713
NM_172882	Wdfy3	WD repeat and FYVE domain containing 3	0.4105	0.0051	1.514
NM_001042605	Cd74	CD74 antigen (invariant polypeptide of major histocompatibility complex, class II antigen-associated)	0.4114	0.0051	1.64501
NR_002847	Malat1	metastasis associated lung adenocarcinoma transcript 1 (non-coding RNA)	0.4114	0.0051	1.70969
NM_001081281	Trim55	tripartite motif-containing 55	0.4123	0.0051	1.41263
NM_146078	Ubr2	ubiquitin protein ligase E3 component n-recognin 2	0.4125	0.0051	1.53186
NM_008348	Il10ra	interleukin 10 receptor, alpha	0.359	0.0052	0.606943
NM_001199685	Taok3	TAO kinase 3	0.4121	0.0052	1.63479
NM_016694	Park2	Parkinson disease (autosomal recessive, juvenile) 2, parkin	0.4125	0.0052	1.72295
NM_025451	Camk2n1	calcium/calmodulin-dependent protein kinase II inhibitor 1	0.4135	0.0052	1.68464
NM_011753	Zfp26	zinc finger protein 26	0.4135	0.0052	1.72503
NM_007472	Aqp1	aquaporin 1	0.4136	0.0052	1.64908
NM_001164727	Gm10406	predicted gene 10406	0.4129	0.0053	1.60617
NM_001024720	Hmcn1	hemicentin 1	0.4142	0.0053	1.65371
NM_021285	Myl1	myosin, light polypeptide 1	0.3701	0.0054	0.607644
NM_145596	Gatad2a	GATA zinc finger domain containing 2A	0.3703	0.0054	0.636254
NM_027457	5730437N04Rik	RIKEN cDNA 5730437N04 gene	0.3709	0.0054	0.612745
NM_008911	Ppox	protoporphyrinogen oxidase	0.4188	0.0054	1.66639
NM_011627	Tpbg	trophoblast glycoprotein	0.4192	0.0054	1.62707
NM_011066	Per2	period homolog 2 (Drosophila)	0.4196	0.0054	1.69033
NM_019626	Cbln1	cerebellin 1 precursor protein	0.3683	0.0055	0.613459
AK021030	B830007D08Rik	RIKEN cDNA B830007D08 gene	0.3684	0.0055	0.615422
NM_134257	Rgs3	regulator of G-protein signaling 3	0.3685	0.0055	0.648887
NM_011606	Clec3b	C-type lectin domain family 3, member b	0.3687	0.0055	0.619003
NR_001460	Rmrp	RNA component of mitochondrial RNAase P	0.3688	0.0055	0.623441
NM_029338	Rsph9	radial spoke head 9 homolog (Chlamydomonas)	0.369	0.0055	0.603865
NM_011984	Homer3	homer homolog 3 (Drosophila)	0.3694	0.0055	0.635082
NM_011393	Slc1a2	solute carrier family 1 (glial high affinity glutamate transporter), member 2	0.3696	0.0055	0.602337
XR_106870	LOC100503116	uncharacterized LOC100503116	0.3704	0.0055	0.604595
NM_010392	H2-Q2	histocompatibility 2, Q region locus 2	0.422	0.0055	1.63506
NM_176951	Xkr5	X Kell blood group precursor-related family, member 5	0.3688	0.0056	0.610612
NM_145951	Enox2	ecto-NOX disulfide-thiol exchanger 2	0.3689	0.0056	0.613309
NM_015738	Galr3	galanin receptor 3	0.3692	0.0056	0.628654
NM_001025103	Efcab4a	EF-hand calcium binding domain 4A	0.3702	0.0056	0.60529
ENSMUST00000149016	Gnas	GNAS (guanine nucleotide binding protein, alpha stimulating) complex locus	0.4263	0.0056	1.56495
NM_007444	Amd2	S-adenosylmethionine decarboxylase 2	0.4265	0.0056	1.58629
NM_001081034	Fbxo11	F-box protein 11	0.4269	0.0056	1.67056
NM_028298	Zfp655	zinc finger protein 655	0.4271	0.0056	1.61447
AK047817	4921517L17Rik	RIKEN cDNA 4921517L17 gene	0.4276	0.0056	1.85048
NM_175294	Nucks1	nuclear casein kinase and cyclin-dependent kinase substrate 1	0.4278	0.0056	1.58554
NM_133708	Gmppa	GDP-mannose pyrophosphorylase A	0.3737	0.0057	0.60794
NM_030707	Fcrls	Fc receptor-like S, scavenger receptor	0.3742	0.0057	0.608088
NM_022025	Slc5a7	solute carrier family 5 (choline transporter), member 7	0.4252	0.0057	1.67673
NM_130878	Cdhr1	cadherin-related family member 1	0.4256	0.0057	1.64042
NM_010380	H2-D1	histocompatibility 2, D region locus 1	0.4272	0.0057	1.65837
NM_028807	1200009I06Rik	RIKEN cDNA 1200009I06 gene	0.4275	0.0057	1.61316
NM_008353	Il12rb1	interleukin 12 receptor, beta 1	0.428	0.0057	1.6488
NM_145942	Hmgcs1	3-hydroxy-3-methylglutaryl-Coenzyme A synthase 1	0.4289	0.0057	1.70126
NM_001207021	AI848285	expressed sequence AI848285	0.3724	0.0058	0.633473
NM_146115	A830007P12Rik	RIKEN cDNA A830007P12 gene	0.3733	0.0058	0.615991
AK038014	Il16	interleukin 16	0.3741	0.0058	0.604303
NM_009164	Sh3bp1	SH3-domain binding protein 1	0.3741	0.0058	0.620424
NM_018784	St3gal6	ST3 beta-galactoside alpha-2,3-sialyltransferase 6	0.3744	0.0058	0.612745
NM_001033445	Fam59a	family with sequence similarity 59, member A	0.4279	0.0058	1.65782
NM_133925	Rbm28	RNA binding motif protein 28	0.428	0.0058	1.54751
NM_153518	Ccdc65	coiled-coil domain containing 65	0.4286	0.0058	1.61134
NM_053097	Cml3	camello-like 3	0.3755	0.0059	0.615157
NM_001127354	Gm11938	predicted gene 11938	0.3786	0.0059	0.656556
NR_004446	H2-K2	histocompatibility 2, K region locus 2	0.4292	0.0059	1.6415
NM_001013380	Dync1li2	dynein, cytoplasmic 1 light intermediate chain 2	0.4295	0.0059	1.61447
NM_028130	Zfp157	zinc finger protein 157	0.4301	0.0059	1.61629
NM_025491	Susd3	sushi domain containing 3	0.3796	0.006	0.607386
NM_019393	Exosc9	exosome component 9	0.3799	0.006	0.60794
NM_025374	Glo1	glyoxalase 1	0.3799	0.006	0.624883
AK048165	Gabra2	gamma-aminobutyric acid (GABA) A receptor, subunit alpha 2	0.3804	0.006	0.621157
NM_028757	Nebl	nebulette	0.4317	0.006	1.58453
X76653	Nr2f2	nuclear receptor subfamily 2, group F, member 2	0.4319	0.006	1.62866
NM_001037926	Gm13051	predicted gene 13051	0.432	0.006	1.6276
NM_029239	Prkd3	protein kinase D3	0.4326	0.006	1.64123
BC066804	Il17rd	interleukin 17 receptor D	0.3838	0.0061	0.637267
X69019	Hoxc4	homeobox C4	0.3845	0.0061	0.621427
NM_023662	Pcm1	pericentriolar material 1	0.4348	0.0061	1.43719
NM_029288	Gm1973	predicted gene 1973	0.4353	0.0061	1.59847
XM_003086388	Gm12854	predicted gene 12854	0.3858	0.0062	0.589414
NM_057172	Fubp1	far upstream element (FUSE) binding protein 1	0.4366	0.0062	1.36575
NM_008917	Ppt1	palmitoyl-protein thioesterase 1	0.4367	0.0062	1.63666
NM_009082	Rpl29	ribosomal protein L29	0.437	0.0062	1.60411
NM_028882	Sema3d	sema domain, immunoglobulin domain (Ig), short basic domain, secreted, (semaphorin) 3D	0.4374	0.0062	1.61031
NR_033585	Cyp4f41-ps	cytochrome P450, family 4, subfamily f, polypeptide 41 pseudogene	0.391	0.0063	0.612295
NM_008692	Nfyc	nuclear transcription factor-Y gamma	0.3922	0.0063	0.633032
NM_018862	Agpat1	1-acylglycerol-3-phosphate O-acyltransferase 1 (lysophosphatidic acid acyltransferase, alpha)	0.3928	0.0063	0.619848
NM_145563	Zfp932	zinc finger protein 932	0.4379	0.0063	1.62311
NM_029920	Mtus2	microtubule associated tumor suppressor candidate 2	0.438	0.0063	1.6
NM_144545	Eif3j	eukaryotic translation initiation factor 3, subunit J	0.4399	0.0063	1.49544
NM_025734	Kcng4	potassium voltage-gated channel, subfamily G, member 4	0.3928	0.0064	0.636983
NR_028271	Phxr4	per-hexamer repeat gene 4	0.3935	0.0064	0.619003
NM_029281	Zfp820	zinc finger protein 820	0.4403	0.0064	1.58053
NM_001099628	Atad2b	ATPase family, AAA domain containing 2B	0.4404	0.0064	1.53965
AK030508	Dmtf1	cyclin D binding myb-like transcription factor 1	0.4407	0.0064	1.63052
NM_025952	Magt1	magnesium transporter 1	0.4408	0.0064	1.63399
NM_181649	Ccdc75	coiled-coil domain containing 75	0.4414	0.0064	1.61525
NM_027366	Ly6g6e	lymphocyte antigen 6 complex, locus G6E	0.3975	0.0065	0.611733
NM_026110	Gcfc1	GC-rich sequence DNA-binding factor 1	0.4391	0.0065	1.5361
NM_001025576	Ccdc141	coiled-coil domain containing 141	0.4391	0.0065	1.58655
NR_001579	Terc	telomerase RNA component	0.4392	0.0065	1.41683
NM_172513	Fam126b	family with sequence similarity 126, member B	0.4394	0.0065	1.60953
NM_011894	Sh3bp5	SH3-domain binding protein 5 (BTK-associated)	0.4398	0.0065	1.61447
NM_033571	Fkbp6	FK506 binding protein 6	0.441	0.0065	1.59949
NM_009612	Acvrl1	activin A receptor, type II-like 1	0.4045	0.0066	0.616713
AK011505	Mapk6	mitogen-activated protein kinase 6	0.4047	0.0066	0.62027
NM_026218	Fgfr1op2	FGFR1 oncogene partner 2	0.4437	0.0066	1.62048
NM_153510	Pilra	paired immunoglobin-like type 2 receptor alpha	0.4061	0.0067	0.62027
NM_001081422	Bod1l	biorientation of chromosomes in cell division 1-like	0.407	0.0067	0.630239
NM_027790	Dhrs2	dehydrogenase/reductase member 2	0.4077	0.0067	0.619272
NM_175692	Snhg11	small nucleolar RNA host gene 11	0.4445	0.0067	1.63479
AK048964	A230070E04Rik	RIKEN cDNA A230070E04 gene	0.4446	0.0067	1.50218
NM_001025093	Atf2	activating transcription factor 2	0.4446	0.0067	1.74795
NM_010710	Lhx2	LIM homeobox protein 2	0.4454	0.0067	1.64042
NM_011930	Clcn7	chloride channel 7	0.4092	0.0068	0.621157
NM_001164663	9830001H06Rik	RIKEN cDNA 9830001H06 gene	0.4095	0.0068	0.606244
NM_153057	Nomo1	nodal modulator 1	0.41	0.0068	0.613723
NM_175836	Spnb2	spectrin beta 2	0.4467	0.0068	1.48214
NM_008341	Igfbp1	insulin-like growth factor binding protein 1	0.41	0.0069	0.611172
NM_026797	Dbndd2	dysbindin (dystrobrevin binding protein 1) domain containing 2	0.4131	0.0069	0.642756
NM_144799	Lmcd1	LIM and cysteine-rich domains 1	0.4132	0.0069	0.621157
XR_107204	Zfp826	zinc finger protein 826	0.4512	0.0069	1.59058
ENSMUST00000123746	Ccdc33	coiled-coil domain containing 33	0.4522	0.0069	1.43
NM_013613	Nr4a2	nuclear receptor subfamily 4, group A, member 2	0.4528	0.0069	1.63026
NM_019825	Ncoa6	nuclear receptor coactivator 6	0.4534	0.0069	1.54083
NM_009826	Rb1cc1	RB1-inducible coiled-coil 1	0.4537	0.0069	1.63479
NM_183187	Fam107a	family with sequence similarity 107, member A	0.4133	0.007	0.624454
NM_001045533	March4	membrane-associated ring finger (C3HC4) 4	0.4158	0.007	0.626606
NM_008539	Smad1	MAD homolog 1 (Drosophila)	0.4514	0.007	1.58781
BC029734	Fgl1	fibrinogen-like protein 1	0.4176	0.0071	0.624298
NM_009231	Sos1	son of sevenless homolog 1 (Drosophila)	0.4199	0.0071	0.629802
NM_010923	Nnat	neuronatin	0.4551	0.0071	1.6218
ENSMUST00000021297	Lsm12	LSM12 homolog (S. cerevisiae)	0.4558	0.0071	1.41543
AK088515	Usp15	ubiquitin specific peptidase 15	0.457	0.0071	1.61655
NM_011723	Xdh	xanthine dehydrogenase	0.4577	0.0071	1.61917
ENSMUST00000148399	Arhgap26	Rho GTPase activating protein 26	0.4216	0.0072	0.62461
NM_011059	Padi1	peptidyl arginine deiminase, type I	0.4226	0.0072	0.645286
NM_207685	Elavl2	ELAV (embryonic lethal, abnormal vision, Drosophila)-like 2 (Hu antigen B)	0.4596	0.0072	1.57928
NM_025919	Rpl11	ribosomal protein L11	0.4638	0.0073	1.60591
NM_033604	Rnf111	ring finger 111	0.4641	0.0073	1.56691
NM_130882	Cyp4f13	cytochrome P450, family 4, subfamily f, polypeptide 13	0.4312	0.0074	0.626488
NM_009943	Cox6a2	cytochrome c oxidase, subunit VI a, polypeptide 2	0.4321	0.0074	0.600817
NM_198003	Zfp946	zinc finger protein 946	0.4661	0.0074	1.56446
BC027541	A630089N07Rik	RIKEN cDNA A630089N07 gene	0.4702	0.0074	1.56006
NM_133810	Stk17b	serine/threonine kinase 17b (apoptosis-inducing)	0.4334	0.0075	0.622432
NM_008759	Sebox	SEBOX homeobox	0.4339	0.0075	0.625743
NM_139144	Ogt	O-linked N-acetylglucosamine (GlcNAc) transferase (UDP-N-acetylglucosamine:polypeptide-N-acetylglucosaminyl transferase)	0.4713	0.0075	1.59033
NM_172730	C130022K22Rik	RIKEN cDNA C130022K22 gene	0.4718	0.0075	1.60875
NM_138948	Cabp7	calcium binding protein 7	0.4719	0.0075	1.52672
NM_011905	Tlr2	toll-like receptor 2	0.4726	0.0075	1.59668
NM_031258	Chrdl1	chordin-like 1	0.4335	0.0076	0.623286
NM_146539	Olfr373	olfactory receptor 373	0.4359	0.0076	0.596125
NM_001033490	Pusl1	pseudouridylate synthase-like 1	0.4362	0.0076	0.620732
NM_177157	Gchfr	GTP cyclohydrolase I feedback regulator	0.437	0.0076	0.604997
NM_011241	Rangap1	RAN GTPase activating protein 1	0.4728	0.0076	1.51057
NM_021451	Pmaip1	phorbol-12-myristate-13-acetate-induced protein 1	0.4733	0.0076	1.58554
BC145670	H2-D4	histocompatibility 2, D region locus 4	0.4733	0.0076	1.63132
NR_015473	1700020I14Rik	RIKEN cDNA 1700020I14 gene	0.4737	0.0076	1.42167
AK014609	4633401B06Rik	RIKEN cDNA 4633401B06 gene	0.436	0.0077	0.62751
NM_178420	Nlrx1	NLR family member X1	0.4361	0.0077	0.625743
NM_009499	Vasp	vasodilator-stimulated phosphoprotein	0.4376	0.0077	0.640985
NM_009274	Srpk2	serine/arginine-rich protein specific kinase 2	0.4721	0.0077	1.6218
ENSMUST00000126278	Syt1	synaptotagmin I	0.473	0.0077	1.62575
NM_032393	Mtap1a	microtubule-associated protein 1 A	0.476	0.0077	1.43637
NM_177461	Micall1	microtubule associated monoxygenase, calponin and LIM domain containing -like 1	0.4372	0.0078	0.631712
NM_009209	Slc6a2	solute carrier family 6 (neurotransmitter transporter, noradrenalin), member 2	0.4377	0.0078	0.631273
NM_001033158	Rasl12	RAS-like, family 12	0.438	0.0078	0.624454
NM_008790	Pcp2	Purkinje cell protein 2 (L7)	0.4386	0.0078	0.615991
NM_001014397	Gm13154	predicted gene 13154	0.4778	0.0078	1.57381
NM_177645	1110028C15Rik	RIKEN cDNA 1110028C15 gene	0.4376	0.0079	0.635082
NM_010186	Fcgr1	Fc receptor, IgG, high affinity I	0.4379	0.0079	0.623286
AK014376	Caskin1	CASK interacting protein 1	0.4387	0.0079	0.628378
NM_145419	Hkdc1	hexokinase domain containing 1	0.4391	0.0079	0.620424
NM_001025599	Trim26	tripartite motif-containing 26	0.4393	0.0079	0.635809
NM_145955	Mcmbp	MCM (minichromosome maintenance deficient) binding protein	0.4796	0.0079	1.63132
NM_009377	Th	tyrosine hydroxylase	0.4806	0.0079	1.56421
NM_026064	Myl12a	myosin, light chain 12A, regulatory, non-sarcomeric	0.4814	0.0079	1.5674
NM_133982	Rpp25	ribonuclease P 25 subunit (human)	0.4401	0.008	0.619272
NM_011541	Tcea1	transcription elongation factor A (SII) 1	0.4842	0.008	1.56372
NM_011950	Mapk13	mitogen-activated protein kinase 13	0.443	0.0081	0.626763
NM_008975	Ptp4a3	protein tyrosine phosphatase 4a3	0.4434	0.0081	0.627786
NM_080428	Fbxw7	F-box and WD-40 domain protein 7	0.4874	0.0081	1.40154
NR_045040	2700038G22Rik	RIKEN cDNA 2700038G22 gene	0.4875	0.0081	1.59591
NM_001045481	Ifi203	interferon activated gene 203	0.4879	0.0081	1.57679
AK164857	2610002J23Rik	RIKEN cDNA 2610002J23 gene	0.4888	0.0081	1.54083
NM_007419	Adrb1	adrenergic receptor, beta 1	0.4896	0.0081	1.63132
NM_008269	Hoxb6	homeobox B6	0.4478	0.0082	0.906454
NM_177773	4933408B17Rik	RIKEN cDNA 4933408B17 gene	0.448	0.0082	0.638325
NM_009783	Cacna1g	calcium channel, voltage-dependent, T type, alpha 1G subunit	0.4492	0.0082	0.669748
NM_016776	Mybbp1a	MYB binding protein (P160) 1a	0.4916	0.0083	1.60953
AK080005	Zfp668	zinc finger protein 668	0.492	0.0083	1.48854
AK007637	1810029B16Rik	RIKEN cDNA 1810029B16 gene	0.492	0.0083	1.59413
NM_177052	Kif6	kinesin family member 6	0.4927	0.0083	1.61655
NM_027123	Fastkd3	FAST kinase domains 3	0.4551	0.0084	0.624298
NM_001143683	Mpped2	metallophosphoesterase domain containing 2	0.4555	0.0084	0.630835
NM_019960	Hspb3	heat shock protein 3	0.4569	0.0084	0.635647
NM_175393	4930555G01Rik	RIKEN cDNA 4930555G01 gene	0.4968	0.0084	1.57431
NM_009203	Slc22a12	solute carrier family 22 (organic anion/cation transporter), member 12	0.4579	0.0085	0.642302
AK049278	Zfp74	zinc finger protein 74	0.4585	0.0085	0.633312
NM_013668	Kdm5c	lysine (K)-specific demethylase 5C	0.4589	0.0085	0.659761
NM_008088	Gas7	growth arrest specific 7	0.4591	0.0085	0.655179
NM_021472	Rnase4	ribonuclease, RNase A family 4	0.5003	0.0085	1.50875
NM_007418	Adra2c	adrenergic receptor, alpha 2c	0.459	0.0086	0.665115
NM_181321	Tmc6	transmembrane channel-like gene family 6	0.4596	0.0086	0.638774
NM_153783	Paox	polyamine oxidase (exo-N4-amino)	0.4603	0.0086	0.631433
NM_153781	Pygb	brain glycogen phosphorylase	0.5083	0.0086	1.45794
NM_007393	Actb	actin, beta	0.461	0.0087	0.83647
NM_145488	Pex6	peroxisomal biogenesis factor 6	0.4611	0.0087	0.632151
NM_153395	Mon2	MON2 homolog (yeast)	0.5088	0.0087	1.63399
AK040881	Oxr1	oxidation resistance 1	0.4625	0.0088	0.642591
NM_182840	Emilin3	elastin microfibril interfacer 3	0.4645	0.0088	0.633312
NM_001039546	Myo6	myosin VI	0.5132	0.0088	1.52486
NM_001081267	Rsf1	remodeling and spacing factor 1	0.5155	0.0088	1.56495
NM_181753	Opn5	opsin 5	0.4684	0.0089	0.65505
NM_010580	Itgb5	integrin beta 5	0.4691	0.0089	0.629525
AK086018	Camk2d	calcium/calmodulin-dependent protein kinase II, delta	0.5139	0.0089	1.54895
NM_001142410	Gm14124	predicted gene 14124	0.514	0.0089	1.57729
NM_207678	Ccnl2	cyclin L2	0.5142	0.0089	1.59949
NM_133485	Ppp1r14c	protein phosphatase 1, regulatory (inhibitor) subunit 14c	0.5146	0.0089	1.53374
ENSMUST00000166849	Fuz	fuzzy homolog (Drosophila)	0.5146	0.0089	1.55521
AK018447	8430428J23Rik	RIKEN cDNA 8430428J23 gene	0.4694	0.009	0.744325
NM_026984	Mll5	myeloid/lymphoid or mixed-lineage leukemia 5	0.4705	0.009	0.649477
AK054557	Kctd1	potassium channel tetramerisation domain containing 1	0.4708	0.009	0.6348
NM_011516	Sycp1	synaptonemal complex protein 1	0.4712	0.009	0.637267
NM_134072	Akr1c14	aldo-keto reductase family 1, member C14	0.513	0.009	1.55521
NM_025504	Atp5sl	ATP5S-like	0.5139	0.009	1.55569
NM_198023	Rcor1	REST corepressor 1	0.5145	0.009	1.58856
AJ289016	Clstn1	calsyntenin 1	0.5148	0.009	1.37118
NM_026165	Slc25a46	solute carrier family 25, member 46	0.4703	0.0091	0.640533
ENSMUST00000058692	Pdgfd	platelet-derived growth factor, D polypeptide	0.4707	0.0091	0.64855
NM_001013385	Grm4	glutamate receptor, metabotropic 4	0.4711	0.0091	0.653083
NM_177182	Bhlha9	basic helix-loop-helix family, member a9	0.4722	0.0091	0.621002
NM_001252501	Sorcs1	VPS10 domain receptor protein SORCS 1	0.5141	0.0091	1.58053
NM_178678	Lrrtm3	leucine rich repeat transmembrane neuronal 3	0.5146	0.0091	1.51332
NM_018738	Igtp	interferon gamma induced GTPase	0.5151	0.0091	1.47732
NM_023122	Gpm6b	glycoprotein m6b	0.5154	0.0091	1.5706
NM_009251	Serpina3g	serine (or cysteine) peptidase inhibitor, clade A, member 3G	0.4707	0.0092	0.625743
NM_019673	Actl6a	actin-like 6A	0.4713	0.0092	0.636699
NM_153127	Mmrn2	multimerin 2	0.4724	0.0092	0.631433
NM_025943	Dzip1	DAZ interacting protein 1	0.5173	0.0092	1.59363
NM_207682	Kif1b	kinesin family member 1B	0.5174	0.0092	1.60953
NM_001001932	Eea1	early endosome antigen 1	0.518	0.0092	1.57505
NM_011171	Procr	protein C receptor, endothelial	0.4725	0.0093	0.62461
NM_144883	5430407P10Rik	RIKEN cDNA 5430407P10 gene	0.4729	0.0093	0.626488
NM_008881	Plxna1	plexin A1	0.473	0.0093	0.644538
NM_011102	Prkcc	protein kinase C, gamma	0.4739	0.0093	0.651126
NM_015787	Hist1h1e	histone cluster 1, H1e	0.5198	0.0093	1.13186
NM_015829	Slc25a13	solute carrier family 25 (mitochondrial carrier, adenine nucleotide translocator), member 13	0.5198	0.0093	1.60102
NM_026666	Ubn1	ubinuclein 1	0.5202	0.0093	1.47493
NM_020026	B3galnt1	UDP-GalNAc:betaGlcNAc beta 1,3-galactosaminyltransferase, polypeptide 1	0.4746	0.0094	0.639059
NM_028783	Robo4	roundabout homolog 4 (Drosophila)	0.475	0.0094	0.636254
NM_016866	Stk39	serine/threonine kinase 39, STE20/SPS1 homolog (yeast)	0.5196	0.0094	1.54799
NM_007690	Chd1	chromodomain helicase DNA binding protein 1	0.5203	0.0094	1.44196
NM_175314	Adamts9	a disintegrin-like and metallopeptidase (reprolysin type) with thrombospondin type 1 motif, 9	0.5223	0.0094	1.56519
Z49206	Hsf1	heat shock factor 1	0.4778	0.0095	0.6943
ENSMUST00000057264	Rgmb	RGM domain family, member B	0.478	0.0095	0.641272
NM_183099	Tssk5	testis-specific serine kinase 5	0.4784	0.0095	0.630835
NM_144925	Tnrc6a	trinucleotide repeat containing 6a	0.5226	0.0095	1.5873
NM_008697	Nin	ninein	0.5229	0.0095	1.54369
NM_001008427	Gm5595	predicted gene 5595	0.5239	0.0095	1.56226
NM_013764	Dguok	deoxyguanosine kinase	0.4784	0.0096	0.62461
NM_025910	Mina	myc induced nuclear antigen	0.4788	0.0096	0.634478
NM_026936	Oxa1l	oxidase assembly 1-like	0.4789	0.0096	0.65475
NM_026383	Pnrc2	proline-rich nuclear receptor coactivator 2	0.5276	0.0096	1.56544
NM_178745	Tmem229b	transmembrane protein 229B	0.4789	0.0097	0.639345
NM_009338	Acat2	acetyl-Coenzyme A acetyltransferase 2	0.4795	0.0097	0.648256
NM_153068	Ehd2	EH-domain containing 2	0.4804	0.0097	0.637146
NM_027893	Pvrl4	poliovirus receptor-related 4	0.5303	0.0097	1.58529
NM_145630	Pdk3	pyruvate dehydrogenase kinase, isoenzyme 3	0.4824	0.0098	0.637714
ENSMUST00000130921	Ccnt1	cyclin T1	0.483	0.0098	0.643625
NM_176841	Ccdc88a	coiled coil domain containing 88A	0.5316	0.0098	1.52555
NM_175154	Galk2	galactokinase 2	0.5316	0.0098	1.58629
NM_201373	Trim56	tripartite motif-containing 56	0.5318	0.0098	1.55788
NM_175193	Golim4	golgi integral membrane protein 4	0.5323	0.0098	1.53468
NM_010028	Ddx3x	DEAD/H (Asp-Glu-Ala-Asp/His) box polypeptide 3, X-linked	0.5327	0.0098	1.43369
NM_133733	9030425E11Rik	RIKEN cDNA 9030425E11 gene	0.484	0.0099	0.63743
NM_022020	Rbp7	retinol binding protein 7, cellular	0.4841	0.0099	0.642013
ENSMUST00000119142	Erbb4	v-erb-a erythroblastic leukemia viral oncogene homolog 4 (avian)	0.4846	0.0099	0.652784
NM_028208	Ptar1	protein prenyltransferase alpha subunit repeat containing 1	0.4849	0.0099	0.633152
NM_001025192	Cxadr	coxsackie virus and adenovirus receptor	0.5358	0.0099	1.46028
(b) Hippocampus
TargetID	GeneSymbol	GeneName	pfp	P.value	FoldChange
NM_011124	Ccl21a	chemokine (C-C motif) ligand 21A (serine)	0	0	0.0641531
BC028435	Timm9	translocase of inner mitochondrial membrane 9 homolog (yeast)	0	0	0.0815408
NM_029101	Rrp7a	ribosomal RNA processing 7 homolog A (S. cerevisiae)	0	0	0.0914846
NM_024461	1810037I17Rik	RIKEN cDNA 1810037I17 gene	0	0	5.18672
ENSMUST00000134854	Srrm1	serine/arginine repetitive matrix 1	0	0	5.63063
NM_001163810	1700008P20Rik	RIKEN cDNA 1700008P20 gene	0	0	6.85871
NM_029865	Ocel1	occludin/ELL domain containing 1	0	0	7.11238
NM_181420	Fn3krp	fructosamine 3 kinase related protein	0	0	9.0009
NM_010643	Klk1b24	kallikrein 1-related peptidase b24	0	0	9.43396
NM_028807	1200009I06Rik	RIKEN cDNA 1200009I06 gene	0	0	9.76562
NM_197990	1700025G04Rik	RIKEN cDNA 1700025G04 gene	0.0002	0	0.178212
AK018404	Gin1	gypsy retrotransposon integrase 1	0.0002	0	0.194837
BC022221	Usp53	ubiquitin specific peptidase 53	0.0002	0	0.207905
ENSMUST00000051443	Synpo2	synaptopodin 2	0.0002	0	4.83092
NR_003518	Pisd-ps3	phosphatidylserine decarboxylase, pseudogene 3	0.0002	0	5.43478
NM_025800	Ppp1r2	protein phosphatase 1, regulatory (inhibitor) subunit 2	0.0003	0	0.160836
NM_030037	Mospd3	motile sperm domain containing 3	0.0003	0	0.174304
NM_029632	Ppp1r11	protein phosphatase 1, regulatory (inhibitor) subunit 11	0.0003	0	0.231594
NM_021304	Abhd1	abhydrolase domain containing 1	0.0003	0	4.329
NM_009065	Rit2	Ras-like without CAAX 2	0.0004	0	0.20642
NR_003270	Snhg3	small nucleolar RNA host gene (non-protein coding) 3	0.0004	0	4.24628
NM_009246	Serpina1d	serine (or cysteine) peptidase inhibitor, clade A, member 1D	0.0004	0	4.38404
NM_023910	Tsc22d4	TSC22 domain family, member 4	0.0005	0	0.114256
AK020441	9430027B09Rik	RIKEN cDNA 9430027B09 gene	0.0006	0	0.248102
NM_007652	Cd59a	CD59a antigen	0.0007	0	0.247531
NM_001038999	Atp8a1	ATPase, aminophospholipid transporter (APLT), class I, type 8A, member 1	0.0011	0	0.272814
NM_013634	Med1	mediator complex subunit 1	0.0013	0	3.97298
NM_007598	Cap1	CAP, adenylate cyclase-associated protein 1 (yeast)	0.0018	0	3.54233
NM_025299	Txnl4a	thioredoxin-like 4A	0.0018	0	3.68053
NM_026521	Zfp706	zinc finger protein 706	0.0027	0	0.300969
NM_023879	Rpgrip1	retinitis pigmentosa GTPase regulator interacting protein 1	0.0029	0	0.259592
NR_033506	Gm3893	predicted gene 3893	0.0029	0	0.267016
XR_030504	Gm9615	predicted gene 9615	0.003	0	0.281912
NM_198657	Gm5148	predicted gene 5148	0.003	0	0.30397
NM_008634	Mtap1b	microtubule-associated protein 1B	0.003	0	0.306363
NM_001033270	Slc4a7	solute carrier family 4, sodium bicarbonate cotransporter, member 7	0.003	0	4.43853
NM_011986	Ncdn	neurochondrin	0.0032	0	0.303619
NM_171824	Pgbd5	piggyBac transposable element derived 5	0.0032	0	0.311148
NM_011414	Slpi	secretory leukocyte peptidase inhibitor	0.0032	0	3.35008
NM_199465	Nexn	nexilin	0.0033	0	3.18471
NM_009402	Pglyrp1	peptidoglycan recognition protein 1	0.004	0	0.315926
NM_010115	Egfbp2	epidermal growth factor binding protein type B	0.004	0	3.22685
NM_025390	Pop4	processing of precursor 4, ribonuclease P/MRP family, (S. cerevisiae)	0.0041	0	0.298543
NM_013484	C2	complement component 2 (within H-2S)	0.0041	0	3.04229
NM_146782	Olfr921	olfactory receptor 921	0.0043	0	3.0248
NM_009946	Cplx2	complexin 2	0.0044	0	0.324139
NR_015605	2900052N01Rik	RIKEN cDNA 2900052N01 gene	0.0046	0	3.01841
NM_013835	Trove2	TROVE domain family, member 2	0.0052	0	0.324812
ENSMUST00000173149	H2-Bl	histocompatibility 2, blastocyst	0.0054	0	3.00842
NM_030707	Fcrls	Fc receptor-like S, scavenger receptor	0.0065	0	0.342302
NM_001111119	Ccnb1ip1	cyclin B1 interacting protein 1	0.0065	0	3.07031
NM_025540	Sln	sarcolipin	0.008	0	3.09119
NM_011348	Sema3e	sema domain, immunoglobulin domain (Ig), short basic domain, secreted, (semaphorin) 3E	0.0082	0	0.333478
NM_019511	Ramp3	receptor (calcitonin) activity modifying protein 3	0.0084	0	2.89101
NM_177832	Zfp236	zinc finger protein 236	0.0086	0	2.82486
NM_001081169	Aspg	asparaginase homolog (S. cerevisiae)	0.0086	0	3.00661
NM_029444	4930447C04Rik	RIKEN cDNA 4930447C04 gene	0.0092	0	0.323908
AK089821	Ube2i	ubiquitin-conjugating enzyme E2I	0.0092	0	0.344756
ENSMUST00000043966	Mrpl47	mitochondrial ribosomal protein L47	0.0092	0	0.347717
NM_145476	Tbc1d22a	TBC1 domain family, member 22a	0.0094	0	0.326691
NM_025898	Napa	N-ethylmaleimide sensitive fusion protein attachment protein alpha	0.01	0	0.338055
AK031392	6030422H21Rik	RIKEN cDNA 6030422H21 gene	0.0101	0	2.69978
NM_011163	Eif2ak2	eukaryotic translation initiation factor 2-alpha kinase 2	0.0103	0	2.69542
NM_175499	Slitrk6	SLIT and NTRK-like family, member 6	0.0104	0	2.71223
NM_021411	Rab37	RAB37, member of RAS oncogene family	0.0104	0	2.80505
NM_021285	Myl1	myosin, light polypeptide 1	0.0105	0	2.83527
U79523	Pam	peptidylglycine alpha-amidating monooxygenase	0.0105	0	2.936
U48830	Pcsk7	proprotein convertase subtilisin/kexin type 7	0.012	0	0.361233
NM_174857	Mamdc2	MAM domain containing 2	0.0129	0	2.75406
NM_019741	Slc2a5	solute carrier family 2 (facilitated glucose transporter), member 5	0.0136	0	0.341274
NM_001002896	Bfsp2	beaded filament structural protein 2, phakinin	0.0136	0	0.360153
NM_016759	Rundc3a	RUN domain containing 3A	0.0137	0	0.192909
NM_213614	Sept5	septin 5	0.0137	0	0.36207
NM_012038	Vsnl1	visinin-like 1	0.014	0	0.356506
NM_001146161	Slc11a2	solute carrier family 11 (proton-coupled divalent metal ion transporters), member 2	0.014	0	0.365858
S78355	Ccnd1	cyclin D1	0.0155	0	0.358822
NM_008142	Gnb1	guanine nucleotide binding protein (G protein), beta 1	0.0164	0	0.35643
NM_013473	Anxa8	annexin A8	0.0165	0	0.3561
NM_029578	Tgds	TDP-glucose 4,6-dehydratase	0.0169	0	2.67237
NM_133699	Atp6v1c2	ATPase, H+ transporting, lysosomal V1 subunit C2	0.0178	0	2.73748
NM_133190	Cacng8	calcium channel, voltage-dependent, gamma subunit 8	0.0179	0	0.378673
NM_010220	Fkbp5	FK506 binding protein 5	0.0187	0	2.54001
NM_007864	Dlg4	discs, large homolog 4 (Drosophila)	0.0194	0	0.345638
NM_009333	Tcf7l2	transcription factor 7-like 2, T-cell specific, HMG-box	0.0195	0	2.52461
NM_029148	Tmx4	thioredoxin-related transmembrane protein 4	0.0197	0	0.361402
NM_010573	Irx1	Iroquois related homeobox 1 (Drosophila)	0.0197	0	2.53872
NM_013900	Mfi2	antigen p97 (melanoma associated) identified by monoclonal antibodies 133.2 and 96.5	0.0199	0	2.59943
NM_172807	Ppwd1	peptidylprolyl isomerase domain and WD repeat containing 1	0.02	0	2.52717
NM_021451	Pmaip1	phorbol-12-myristate-13-acetate-induced protein 1	0.0203	0	2.50689
ENSMUST00000029651	Gstcd	glutathione S-transferase, C-terminal domain containing	0.0204	0	2.49066
AK039124	Whrn	whirlin	0.0207	0.0001	2.65463
ENSMUST00000136387	Tia1	cytotoxic granule-associated RNA binding protein 1	0.0216	0.0001	0.262488
NM_146019	Chd3	chromodomain helicase DNA binding protein 3	0.0226	0.0001	0.391926
NM_177712	Zfp874a	zinc finger protein 874a	0.0228	0.0001	0.322487
NM_133789	Strn4	striatin, calmodulin binding protein 4	0.0231	0.0001	0.396762
NM_178378	Iqcg	IQ motif containing G	0.0233	0.0001	2.48818
NM_172696	Inadl	InaD-like (Drosophila)	0.0235	0.0001	2.49252
BC006965	BC006965	cDNA sequence BC006965	0.0238	0.0001	2.51193
NM_001142965	6430704M03Rik	RIKEN cDNA 6430704M03 gene	0.0241	0.0001	0.384128
NM_175387	Rbfox2	RNA binding protein, fox-1 homolog (C. elegans) 2	0.0244	0.0001	2.57069
NM_025796	Mrpl33	mitochondrial ribosomal protein L33	0.0246	0.0001	2.49004
NM_172861	Slc7a14	solute carrier family 7 (cationic amino acid transporter, y+ system), member 14	0.0249	0.0001	2.6434
NM_019682	Dynll1	dynein light chain LC8-type 1	0.0257	0.0001	2.4564
ENSMUST00000133267	Phactr3	phosphatase and actin regulator 3	0.0259	0.0001	2.42365
NM_031405	Srrt	serrate RNA effector molecule homolog (Arabidopsis)	0.0266	0.0001	0.398502
NM_178779	Rnf152	ring finger protein 152	0.0279	0.0001	2.37982
NR_028574	Snhg8	small nucleolar RNA host gene 8	0.0282	0.0001	2.38607
NM_021360	Neurl1a	neuralized homolog 1A (Drosophila)	0.0283	0.0001	0.286977
NM_011095	Lilrb3	leukocyte immunoglobulin-like receptor, subfamily B (with TM and ITIM domains), member 3	0.0283	0.0001	2.44618
NM_007469	Apoc1	apolipoprotein C-I	0.0285	0.0001	2.39578
NM_007687	Cfl1	cofilin 1, non-muscle	0.0287	0.0001	0.387792
NM_198866	Dbpht2	DNA binding protein with his-thr domain	0.0287	0.0001	0.399425
BC019757	Hist1h4i	histone cluster 1, H4i	0.0287	0.0001	2.5413
NM_009066	Ring1	ring finger protein 1	0.0289	0.0001	0.405285
NM_182993	Slc17a7	solute carrier family 17 (sodium-dependent inorganic phosphate cotransporter), member 7	0.029	0.0001	0.400818
NM_027230	Zmynd8	zinc finger, MYND-type containing 8	0.029	0.0001	0.405943
NM_177343	Camk1d	calcium/calmodulin-dependent protein kinase ID	0.029	0.0001	0.406223
NR_015524	4932415G12Rik	RIKEN cDNA 4932415G12 gene	0.0291	0.0001	0.397867
NM_198250	Lrrc4b	leucine rich repeat containing 4B	0.0291	0.0001	0.404809
NM_028065	Cnpy3	canopy 3 homolog (zebrafish)	0.0292	0.0001	0.406884
NM_009875	Cdkn1b	cyclin-dependent kinase inhibitor 1B	0.0293	0.0001	0.403975
NM_009892	Chi3l3	chitinase 3-like 3	0.0309	0.0001	2.405
NM_018733	Scn1a	sodium channel, voltage-gated, type I, alpha	0.0314	0.0001	0.410458
ENSMUST00000011492	Acad9	acyl-Coenzyme A dehydrogenase family, member 9	0.0316	0.0001	0.402107
NM_011794	Bpnt1	bisphosphate 3'-nucleotidase 1	0.0319	0.0001	2.34742
NM_025551	Ndufa12	NADH dehydrogenase (ubiquinone) 1 alpha subcomplex, 12	0.032	0.0001	2.38265
NM_016694	Park2	Parkinson disease (autosomal recessive, juvenile) 2, parkin	0.0321	0.0001	2.40154
NM_198408	Crhbp	corticotropin releasing hormone binding protein	0.0327	0.0001	0.377786
NM_022432	Sirt2	sirtuin 2 (silent mating type information regulation 2, homolog) 2 (S. cerevisiae)	0.0328	0.0001	0.154784
NM_001039386	Nelf	nasal embryonic LHRH factor	0.0328	0.0001	0.411218
NM_144825	Taok1	TAO kinase 1	0.033	0.0001	2.36798
NM_181595	Ppp1r9a	protein phosphatase 1, regulatory (inhibitor) subunit 9A	0.0333	0.0001	0.411421
NM_008601	Mitf	microphthalmia-associated transcription factor	0.0334	0.0001	2.49128
NM_011180	Cyth1	cytohesin 1	0.0336	0.0001	0.403975
NM_001077499	Scn8a	sodium channel, voltage-gated, type VIII, alpha	0.0336	0.0001	0.414285
NM_198652	Hjurp	Holliday junction recognition protein	0.0337	0.0001	0.409132
NM_008817	Peg3	paternally expressed 3	0.0337	0.0001	0.417153
NM_001111142	Gm88	predicted gene 88	0.0338	0.0001	0.415231
NM_010661	Krt12	keratin 12	0.0342	0.0001	0.402755
NM_178060	Thra	thyroid hormone receptor alpha	0.0343	0.0001	0.419481
NM_001098836	Atxn7l3	ataxin 7-like 3	0.0345	0.0001	0.402479
NM_001045964	Mink1	misshapen-like kinase 1 (zebrafish)	0.0348	0.0001	0.419182
NM_013783	Mmel1	membrane metallo-endopeptidase-like 1	0.0351	0.0001	2.34797
AK084107	Thumpd1	THUMP domain containing 1	0.0359	0.0001	2.37982
NM_182809	Ntrk3	neurotrophic tyrosine kinase, receptor, type 3	0.036	0.0001	0.425532
AK054185	Mrpl3	mitochondrial ribosomal protein L3	0.0362	0.0001	2.29832
NM_176966	Fsd1l	fibronectin type III and SPRY domain containing 1-like	0.0363	0.0001	2.331
NM_026166	Ikbip	IKBKB interacting protein	0.0365	0.0001	2.28467
NM_019510	Trpc3	transient receptor potential cation channel, subfamily C, member 3	0.0366	0.0001	2.27066
NM_009511	Vipr2	vasoactive intestinal peptide receptor 2	0.0368	0.0001	2.4432
ENSMUST00000151728	Thrap3	thyroid hormone receptor associated protein 3	0.0373	0.0001	2.32342
NM_009121	Sat1	spermidine/spermine N1-acetyl transferase 1	0.0391	0.0001	2.27946
AK053689	Ntng1	netrin G1	0.0393	0.0001	2.57666
NM_145596	Gatad2a	GATA zinc finger domain containing 2A	0.0397	0.0001	0.416476
NM_010735	Lta	lymphotoxin A	0.0397	0.0001	2.27324
NM_010378	H2-Aa	histocompatibility 2, class II antigen A, alpha	0.0395	0.0002	2.28624
NM_001013741	Ddn	dendrin	0.0405	0.0002	0.413223
NM_145703	Kcnip2	Kv channel-interacting protein 2	0.0412	0.0002	0.42878
NM_001005788	Zfp69	zinc finger protein 69	0.0412	0.0002	2.2686
NM_001163625	Sult6b1	sulfotransferase family, cytosolic, 6B, member 1	0.0413	0.0002	2.23714
NM_011618	Tnnt1	troponin T1, skeletal, slow	0.0413	0.0002	2.32612
NM_013672	Sp1	trans-acting transcription factor 1	0.0414	0.0002	2.292
NM_178723	Zfp385b	zinc finger protein 385B	0.0416	0.0002	0.416198
AK148928	Pdia6	protein disulfide isomerase associated 6	0.0419	0.0002	2.40211
NM_172765	Zbtb44	zinc finger and BTB domain containing 44	0.042	0.0002	2.21239
NM_010831	Sik1	salt inducible kinase 1	0.042	0.0002	2.26706
NM_009204	Slc2a4	solute carrier family 2 (facilitated glucose transporter), member 4	0.0423	0.0002	2.27015
NM_028593	Cybrd1	cytochrome b reductase 1	0.0429	0.0002	2.21926
NR_038050	D130020L05Rik	RIKEN cDNA D130020L05 gene	0.043	0.0002	2.19058
NM_144909	Gckr	glucokinase regulatory protein	0.0431	0.0002	2.28781
NM_001164806	Bend4	BEN domain containing 4	0.0432	0.0002	2.21582
NM_008731	Npy2r	neuropeptide Y receptor Y2	0.0434	0.0002	0.430979
AK081787	Zfp266	zinc finger protein 266	0.0434	0.0002	2.26655
NM_013549	Hist2h2aa1	histone cluster 2, H2aa1	0.0443	0.0002	2.38322
NM_029337	Ep400	E1A binding protein p400	0.0444	0.0002	2.36128
NM_207105	H2-Ab1	histocompatibility 2, class II antigen A, beta 1	0.0445	0.0002	2.28728
AK051838	Jakmip2	janus kinase and microtubule interacting protein 2	0.0447	0.0002	2.24266
AK047894	Cit	citron	0.0448	0.0002	2.17912
NM_133362	Erdr1	erythroid differentiation regulator 1	0.0448	0.0002	2.20216
NM_001164580	BC030336	cDNA sequence BC030336	0.0448	0.0002	2.3753
NM_028113	Fam123a	family with sequence similarity 123, member A	0.045	0.0002	2.18341
ENSMUST00000057281	Agap3	ArfGAP with GTPase domain, ankyrin repeat and PH domain 3	0.0465	0.0002	0.430182
NM_182841	Tmem150c	transmembrane protein 150C	0.0468	0.0002	0.420062
NM_001143683	Mpped2	metallophosphoesterase domain containing 2	0.0471	0.0002	0.429775
NM_021473	Akr1a1	aldo-keto reductase family 1, member A1 (aldehyde reductase)	0.0473	0.0002	0.135091
AK031720	Fem1c	fem-1 homolog c (C.elegans)	0.0474	0.0002	0.420645
NM_010127	Pou6f1	POU domain, class 6, transcription factor 1	0.0476	0.0002	0.425731
NM_183141	Elfn2	leucine rich repeat and fibronectin type III, extracellular 2	0.0476	0.0002	0.432563
NM_026778	Cthrc1	collagen triple helix repeat containing 1	0.0476	0.0002	0.434065
NM_029116	Kbtbd11	kelch repeat and BTB (POZ) domain containing 11	0.0477	0.0002	0.411032
Y00864	Kit	kit oncogene	0.0477	0.0002	0.417258
BC032216	Ablim1	actin-binding LIM protein 1	0.0477	0.0002	0.434179
NM_172614	Tmem44	transmembrane protein 44	0.0478	0.0002	0.431369
NM_175930	Rapgef5	Rap guanine nucleotide exchange factor (GEF) 5	0.0478	0.0002	0.437503
NM_178116	Camta2	calmodulin binding transcription activator 2	0.0479	0.0002	0.432171
NM_145578	Ube2m	ubiquitin-conjugating enzyme E2M (UBC12 homolog, yeast)	0.0479	0.0002	0.436586
NM_011104	Prkce	protein kinase C, epsilon	0.048	0.0002	0.430979
NM_023831	Ift46	intraflagellar transport 46 homolog (Chlamydomonas)	0.048	0.0002	0.438308
NM_027711	Iqgap2	IQ motif containing GTPase activating protein 2	0.0481	0.0002	0.419375
NM_013743	Pdk4	pyruvate dehydrogenase kinase, isoenzyme 4	0.0482	0.0002	2.18579
NM_019658	Shoc2	soc-2 (suppressor of clear) homolog (C. elegans)	0.0484	0.0002	0.441657
NM_011102	Prkcc	protein kinase C, gamma	0.0492	0.0002	0.437082
NM_013697	Ttr	transthyretin	0.0496	0.0002	0.392111
NM_011889	Sept3	septin 3	0.0498	0.0002	0.440645
NM_172261	Ppp1r9b	protein phosphatase 1, regulatory subunit 9B	0.0501	0.0002	0.444622
NM_009053	Rfng	RFNG O-fucosylpeptide 3-beta-N-acetylglucosaminyltransferase	0.0501	0.0003	0.354862
AK079466	A030007N12Rik	RIKEN cDNA A030007N12 gene	0.0502	0.0003	2.1725
NM_009573	Zic1	zinc finger protein of the cerebellum 1	0.0503	0.0003	2.23814
NM_026038	2810055F11Rik	RIKEN cDNA 2810055F11 gene	0.0504	0.0003	2.15843
NM_001081422	Bod1l	biorientation of chromosomes in cell division 1-like	0.0505	0.0003	0.44156
NM_001005421	Amica1	adhesion molecule, interacts with CXADR antigen 1	0.0507	0.0003	2.15796
NM_009234	Sox11	SRY-box containing gene 11	0.051	0.0003	2.20216
NM_010438	Hk1	hexokinase 1	0.0538	0.0003	0.445752
NR_003555	Vmn2r29	vomeronasal 2, receptor 29	0.0539	0.0003	0.445653
NM_207705	Elmo2	engulfment and cell motility 2, ced-12 homolog (C. elegans)	0.054	0.0003	0.447407
NM_001162864	Ttbk1	tau tubulin kinase 1	0.054	0.0003	0.450836
NM_011267	Rgs16	regulator of G-protein signaling 16	0.0541	0.0003	2.17581
NM_053202	Foxp1	forkhead box P1	0.0544	0.0003	0.425423
NM_001039509	Pnkd	paroxysmal nonkinesiogenic dyskinesia	0.0544	0.0003	0.448853
NM_011294	Sub1	SUB1 homolog (S. cerevisiae)	0.0545	0.0003	0.428688
AK034263	Grm2	glutamate receptor, metabotropic 2	0.0548	0.0003	2.15332
NM_026064	Myl12a	myosin, light chain 12A, regulatory, non-sarcomeric	0.0551	0.0003	2.14225
NM_008871	Serpine1	serine (or cysteine) peptidase inhibitor, clade E, member 1	0.0554	0.0003	2.1254
NM_001025192	Cxadr	coxsackie virus and adenovirus receptor	0.0557	0.0003	2.1725
ENSMUST00000173879	Rps28	ribosomal protein S28	0.056	0.0003	2.13402
NM_008997	Rab11b	RAB11B, member RAS oncogene family	0.0562	0.0003	0.44835
AK088506	E330018D03Rik	RIKEN cDNA E330018D03 gene	0.0569	0.0003	0.445851
NM_023133	Rps19	ribosomal protein S19	0.0581	0.0003	2.27583
NM_019677	Plcb1	phospholipase C, beta 1	0.0587	0.0003	0.451243
NM_001080925	Rapgefl1	Rap guanine nucleotide exchange factor (GEF)-like 1	0.0592	0.0003	0.45208
NM_008353	Il12rb1	interleukin 12 receptor, beta 1	0.0592	0.0003	2.12314
NM_011627	Tpbg	trophoblast glycoprotein	0.0593	0.0003	2.17533
NM_138948	Cabp7	calcium binding protein 7	0.0595	0.0003	0.452714
NM_053248	Slc5a5	solute carrier family 5 (sodium iodide symporter), member 5	0.0598	0.0003	0.451243
NM_026605	Sympk	symplekin	0.0601	0.0003	0.456288
NM_011286	Rph3a	rabphilin 3A	0.0602	0.0003	0.458716
NM_178394	Jakmip1	janus kinase and microtubule interacting protein 1	0.0604	0.0003	0.45104
NR_027924	2010204K13Rik	RIKEN cDNA 2010204K13 gene	0.0615	0.0003	2.20216
NM_175692	Snhg11	small nucleolar RNA host gene 11	0.06	0.0004	0.451773
NM_011916	Xrn1	5'-3' exoribonuclease 1	0.0608	0.0004	0.45819
NM_028451	Larp1	La ribonucleoprotein domain family, member 1	0.0611	0.0004	0.457226
NM_201354	Ctif	CBP80/20-dependent translation initiation factor	0.0619	0.0004	0.459982
AK049314	Trim27	tripartite motif-containing 27	0.0621	0.0004	2.13174
NM_183315	Ctxn1	cortexin 1	0.0627	0.0004	0.450938
NM_001004144	Git1	G protein-coupled receptor kinase-interactor 1	0.0628	0.0004	0.450836
NM_031257	Plekha2	pleckstrin homology domain-containing, family A (phosphoinositide binding specific) member 2	0.0631	0.0004	0.461361
NM_023662	Pcm1	pericentriolar material 1	0.0633	0.0004	0.459453
ENSMUST00000171354	Ank2	ankyrin 2, brain	0.0634	0.0004	0.459242
NM_008293	Hsd3b1	hydroxy-delta-5-steroid dehydrogenase, 3 beta- and steroid delta-isomerase 1	0.0636	0.0004	0.440645
NM_010206	Fgfr1	fibroblast growth factor receptor 1	0.0636	0.0004	0.460193
NM_001038655	Gng7	guanine nucleotide binding protein (G protein), gamma 7	0.0653	0.0004	0.460299
NM_021551	Slc22a17	solute carrier family 22 (organic cation transporter), member 17	0.0657	0.0004	0.468033
AK034024	Tmem117	transmembrane protein 117	0.0661	0.0004	0.464145
AK170263	Unc13a	unc-13 homolog A (C. elegans)	0.0663	0.0004	2.12224
NM_007478	Arf3	ADP-ribosylation factor 3	0.0669	0.0004	0.464145
NM_029949	Snapc3	small nuclear RNA activating complex, polypeptide 3	0.0673	0.0004	2.08812
AK051853	Sipa1l1	signal-induced proliferation-associated 1 like 1	0.0716	0.0004	2.06228
XM_003084605	Gm13248	predicted gene 13248	0.0716	0.0004	2.07943
NM_025357	Smpx	small muscle protein, X-linked	0.0718	0.0004	2.11104
NM_021716	Fign	fidgetin	0.0722	0.0004	2.13129
NM_010251	Gabra4	gamma-aminobutyric acid (GABA) A receptor, subunit alpha 4	0.0725	0.0004	2.15054
NM_021287	Spnb3	spectrin beta 3	0.0684	0.0005	0.465983
NM_001012310	Slc25a47	solute carrier family 25, member 47	0.0707	0.0005	0.468889
NM_175199	Hspa12a	heat shock protein 12A	0.0708	0.0005	0.460936
NM_145602	Ndrg4	N-myc downstream regulated gene 4	0.0708	0.0005	0.463285
NM_011256	Pitpnm2	phosphatidylinositol transfer protein, membrane-associated 2	0.0711	0.0005	0.461467
NM_008985	Ptprn	protein tyrosine phosphatase, receptor type, N	0.0712	0.0005	0.459982
AK147615	LOC100047044	uncharacterized LOC100047044	0.0713	0.0005	0.465875
NM_027882	Cic	capicua homolog (Drosophila)	0.0713	0.0005	0.471076
NM_007803	Cttn	cortactin	0.0714	0.0005	0.465658
NM_001081260	Tnks1bp1	tankyrase 1 binding protein 1	0.0715	0.0005	0.46845
NM_008844	Pip5k1c	phosphatidylinositol-4-phosphate 5-kinase, type 1 gamma	0.0715	0.0005	0.468999
NM_010598	Kcnab2	potassium voltage-gated channel, shaker-related subfamily, beta member 2	0.0716	0.0005	0.463822
NM_011766	Zfpm2	zinc finger protein, multitype 2	0.0719	0.0005	0.467814
NM_017367	Ccni	cyclin I	0.0731	0.0005	0.473149
NM_013680	Syn1	synapsin I	0.0733	0.0005	0.468669
NM_001077698	Fmnl1	formin-like 1	0.0734	0.0005	0.47259
NM_007984	Fscn1	fascin homolog 1, actin bundling protein (Strongylocentrotus purpuratus)	0.0736	0.0005	0.461361
NM_025298	Polr3e	polymerase (RNA) III (DNA directed) polypeptide E	0.0758	0.0005	2.04541
NM_029420	Slx1b	SLX1 structure-specific endonuclease subunit homolog B (S. cerevisiae)	0.0767	0.0005	2.92654
NM_001243261	D630033O11Rik	RIKEN cDNA D630033O11 gene	0.0776	0.0005	2.08812
ENSMUST00000106545	Cyp4x1	cytochrome P450, family 4, subfamily x, polypeptide 1	0.0783	0.0005	2.04082
BC041674	Cul9	cullin 9	0.0785	0.0005	2.07943
NM_172708	Dok7	docking protein 7	0.0844	0.0005	2.04666
NM_007669	Cdkn1a	cyclin-dependent kinase inhibitor 1A (P21)	0.0851	0.0005	2.07771
NM_007676	Psg16	pregnancy specific glycoprotein 16	0.0852	0.0005	2.03459
NM_008614	Mobp	myelin-associated oligodendrocytic basic protein	0.0754	0.0006	0.474563
NM_175484	Coro2b	coronin, actin binding protein, 2B	0.0756	0.0006	0.470633
NM_146028	Stac2	SH3 and cysteine rich domain 2	0.0788	0.0006	0.477304
NM_053124	Smarca5	SWI/SNF related, matrix associated, actin dependent regulator of chromatin, subfamily a, member 5	0.0798	0.0006	0.474338
ENSMUST00000128673	Mtap2	microtubule-associated protein 2	0.0807	0.0006	0.477099
NM_138659	Prpf8	pre-mRNA processing factor 8	0.0812	0.0006	0.476985
NM_010273	Gdi1	guanosine diphosphate (GDP) dissociation inhibitor 1	0.0819	0.0006	0.476872
ENSMUST00000057264	Rgmb	RGM domain family, member B	0.0835	0.0006	0.471276
NM_030704	Hspb8	heat shock protein 8	0.0858	0.0006	2.06016
AK002909	0610042G04Rik	RIKEN cDNA 0610042G04 gene	0.0863	0.0006	2.0903
NM_025997	Fam103a1	family with sequence similarity 103, member A1	0.0867	0.0006	2.29043
NM_026208	1700019N19Rik	RIKEN cDNA 1700019N19 gene	0.0872	0.0006	2.06356
NM_007428	Agt	angiotensinogen (serpin peptidase inhibitor, clade A, member 8)	0.0872	0.0006	2.09644
NM_029584	Zfp773	zinc finger protein 773	0.0876	0.0006	2.02306
ENSMUST00000142141	Ggnbp1	gametogenetin binding protein 1	0.0881	0.0006	2.08117
NM_021365	Xlr4b	X-linked lymphocyte-regulated 4B	0.0896	0.0006	1.99005
XM_003084958	LOC100503728	uncharacterized LOC100503728	0.09	0.0006	2.24266
ENSMUST00000138739	Mrps15	mitochondrial ribosomal protein S15	0.0902	0.0006	2.04499
NM_028164	1600014C23Rik	RIKEN cDNA 1600014C23 gene	0.091	0.0006	2.02758
NM_025542	2410001C21Rik	RIKEN cDNA 2410001C21 gene	0.0848	0.0007	0.321968
NM_001008548	Pde2a	phosphodiesterase 2A, cGMP-stimulated	0.085	0.0007	0.468143
NM_010602	Kcnj11	potassium inwardly rectifying channel, subfamily J, member 11	0.085	0.0007	0.480954
NM_013805	Cldn5	claudin 5	0.0864	0.0007	0.477646
NM_177878	Mblac1	metallo-beta-lactamase domain containing 1	0.0868	0.0007	0.476531
NM_177763	Lhfpl4	lipoma HMGIC fusion partner-like protein 4	0.0881	0.0007	0.474024
NM_011814	Fxr2	fragile X mental retardation, autosomal homolog 2	0.0896	0.0007	0.479294
NM_029928	Ptprb	protein tyrosine phosphatase, receptor type, B	0.0918	0.0007	0.479639
NM_133872	Kdm1a	lysine (K)-specific demethylase 1A	0.0938	0.0007	2.82406
NM_025960	Trappc6a	trafficking protein particle complex 6A	0.0956	0.0007	2.11015
NM_198608	Aars2	alanyl-tRNA synthetase 2, mitochondrial (putative)	0.0972	0.0007	1.99322
ENSMUST00000161872	Atxn2	ataxin 2	0.0977	0.0007	2.05677
ENSMUST00000112298	Ssh1	slingshot homolog 1 (Drosophila)	0.0978	0.0007	1.98847
NM_029368	1700029F09Rik	RIKEN cDNA 1700029F09 gene	0.0986	0.0007	1.96696
NM_029974	Dcst1	DC-STAMP domain containing 1	0.0986	0.0007	2.096
NM_010118	Egr2	early growth response 2	0.0987	0.0007	2.09908
NM_007557	Bmp7	bone morphogenetic protein 7	0.0988	0.0007	2.04583
NM_010900	Nfatc2ip	nuclear factor of activated T-cells, cytoplasmic, calcineurin-dependent 2 interacting protein	0.0988	0.0007	2.05804
NM_033042	Tnfrsf25	tumor necrosis factor receptor superfamily, member 25	0.0991	0.0007	2.05212
NM_134052	Adi1	acireductone dioxygenase 1	0.0993	0.0007	2.01939
NM_183183	Gprin3	GPRIN family member 3	0.0928	0.0008	0.484754
NM_001037754	Baiap2	brain-specific angiogenesis inhibitor 1-associated protein 2	0.0929	0.0008	0.478309
NM_009305	Syp	synaptophysin	0.0938	0.0008	0.482532
NM_011322	Scn1b	sodium channel, voltage-gated, type I, beta	0.0939	0.0008	0.485649
NM_008855	Prkcb	protein kinase C, beta	0.0941	0.0008	0.490172
NM_013478	Azgp1	alpha-2-glycoprotein 1, zinc	0.0943	0.0008	0.478744
NM_181421	Gm15800	predicted gene 15800	0.0944	0.0008	0.485084
NM_020283	B3galt1	UDP-Gal:betaGlcNAc beta 1,3-galactosyltransferase, polypeptide 1	0.0957	0.0008	0.479409
NM_008184	Gstm6	glutathione S-transferase, mu 6	0.096	0.0008	0.48398
NM_013415	Atp1b2	ATPase, Na+/K+ transporting, beta 2 polypeptide	0.0965	0.0008	0.48398
NM_001163262	4933407C03Rik	RIKEN cDNA 4933407C03 gene	0.0977	0.0008	0.488353
NM_028096	2010300C02Rik	RIKEN cDNA 2010300C02 gene	0.0977	0.0008	0.490172
NM_028524	Cmtm2b	CKLF-like MARVEL transmembrane domain containing 2B	0.0987	0.0008	1.97746
ENSMUST00000136858	Rps9	ribosomal protein S9	0.0989	0.0008	2.01207
NM_030108	Tmem33	transmembrane protein 33	0.1016	0.0008	2.0674
X16314	Glul	glutamate-ammonia ligase (glutamine synthetase)	0.1017	0.0008	2.21239
AK031269	Gm5067	predicted gene 5067	0.1027	0.0008	2.0008
L12721	Dlk1	delta-like 1 homolog (Drosophila)	0.1028	0.0008	2.08725
NR_027930	1110020A21Rik	RIKEN cDNA 1110020A21 gene	0.1043	0.0008	1.96194
NM_008693	Klk1b3	kallikrein 1-related peptidase b3	0.1049	0.0008	2.01248
NM_019626	Cbln1	cerebellin 1 precursor protein	0.1052	0.0008	1.9988
ENSMUST00000060989	Sorl1	sortilin-related receptor, LDLR class A repeats-containing	0.1	0.0009	0.485649
NM_009987	Cx3cr1	chemokine (C-X3-C) receptor 1	0.1018	0.0009	0.491642
AK132310	Ppp1r12b	protein phosphatase 1, regulatory (inhibitor) subunit 12B	0.1019	0.0009	0.492538
NM_026482	Atp2b1	ATPase, Ca++ transporting, plasma membrane 1	0.1019	0.0009	0.493462
NM_027399	Steap1	six transmembrane epithelial antigen of the prostate 1	0.1022	0.0009	0.528877
NM_146128	Dlgap4	discs, large homolog-associated protein 4 (Drosophila)	0.1064	0.0009	0.487781
NM_011780	Adam23	a disintegrin and metallopeptidase domain 23	0.1065	0.0009	1.96078
NM_010130	Emr1	EGF-like module containing, mucin-like, hormone receptor-like sequence 1	0.1065	0.0009	2.01167
NM_021372	Sertad2	SERTA domain containing 2	0.107	0.0009	2.12495
NM_026931	1810011O10Rik	RIKEN cDNA 1810011O10 gene	0.1072	0.0009	1.95427
NM_207231	Arl5c	ADP-ribosylation factor-like 5C	0.1082	0.0009	1.94288
NM_207229	Plac9	placenta specific 9	0.1083	0.0009	2.00521
NM_001013369	Pfdn4	prefoldin 4	0.1087	0.0009	2.05719
NM_011169	Prlr	prolactin receptor	0.1072	0.001	0.509684
NM_001035526	AU040320	expressed sequence AU040320	0.1082	0.001	0.498728
NM_011894	Sh3bp5	SH3-domain binding protein 5 (BTK-associated)	0.1086	0.001	0.49838
NM_175407	Sobp	sine oculis-binding protein homolog (Drosophila)	0.1087	0.001	0.491763
NM_018732	Scn3a	sodium channel, voltage-gated, type III, alpha	0.109	0.001	0.492659
NM_173071	Bai2	brain-specific angiogenesis inhibitor 2	0.109	0.001	0.498033
NM_028808	P2ry13	purinergic receptor P2Y, G-protein coupled 13	0.1092	0.001	0.500701
ENSMUST00000169020	Glg1	golgi apparatus protein 1	0.1096	0.001	0.493681
NM_021896	Gucy1a3	guanylate cyclase 1, soluble, alpha 3	0.1098	0.001	0.490172
NR_003633	Meg3	maternally expressed 3	0.1098	0.001	0.49505
NM_178252	Arhgap33	Rho GTPase activating protein 33	0.11	0.001	0.489261
NM_010899	Nfatc2	nuclear factor of activated T-cells, cytoplasmic, calcineurin-dependent 2	0.1101	0.001	0.486879
NM_007907	Eef2	eukaryotic translation elongation factor 2	0.1103	0.001	0.495295
NM_019828	Trpc4ap	transient receptor potential cation channel, subfamily C, member 4 associated protein	0.1106	0.001	0.494951
NM_007416	Adra1b	adrenergic receptor, alpha 1b	0.1144	0.001	1.9857
NM_001025365	Miip	migration and invasion inhibitory protein	0.1166	0.001	1.9558
NM_008648	Mup4	major urinary protein 4	0.1169	0.001	2.03169
NM_173788	Npr2	natriuretic peptide receptor 2	0.117	0.001	1.93311
NM_023128	Palm	paralemmin	0.1084	0.0011	0.494609
NM_010956	Ogdh	oxoglutarate dehydrogenase (lipoamide)	0.1085	0.0011	0.497686
NM_010895	Neurod2	neurogenic differentiation 2	0.1086	0.0011	0.49838
NM_030714	Dtx3	deltex 3 homolog (Drosophila)	0.1087	0.0011	0.49838
NM_133982	Rpp25	ribonuclease P 25 subunit (human)	0.1091	0.0011	0.487116
NM_027758	Tbc1d9	TBC1 domain family, member 9	0.1092	0.0011	0.490846
NM_008447	Kif5a	kinesin family member 5A	0.1095	0.0011	0.498157
NM_001135567	1190007I07Rik	RIKEN cDNA 1190007I07 gene	0.1117	0.0011	0.495393
NM_022319	Clstn2	calsyntenin 2	0.112	0.0011	0.501153
NM_008847	Pip5k1a	phosphatidylinositol-4-phosphate 5-kinase, type 1 alpha	0.114	0.0011	0.495983
NM_026834	Krtap4-6	keratin associated protein 4-6	0.1224	0.0011	1.93199
NM_053250	Crip3	cysteine-rich protein 3	0.1227	0.0011	1.93311
AK081204	Rragd	Ras-related GTP binding D	0.1232	0.0011	1.97394
NM_053072	Fgd6	FYVE, RhoGEF and PH domain containing 6	0.1262	0.0011	1.92234
AK080820	Bcl10	B-cell leukemia/lymphoma 10	0.1271	0.0011	1.91058
NM_011393	Slc1a2	solute carrier family 1 (glial high affinity glutamate transporter), member 2	0.1134	0.0012	0.498281
NM_144534	Tmem38a	transmembrane protein 38A	0.1141	0.0012	0.243837
ENSMUST00000029673	Efna3	ephrin A3	0.1147	0.0012	0.496672
NM_001011733	Olfr288	olfactory receptor 288	0.1147	0.0012	0.504185
NM_178706	Siglech	sialic acid binding Ig-like lectin H	0.1148	0.0012	0.504286
NM_010678	Aff3	AF4/FMR2 family, member 3	0.1151	0.0012	0.500125
NM_009990	Clip2	CAP-GLY domain containing linker protein 2	0.1151	0.0012	0.501052
NM_001009978	Pde1a	phosphodiesterase 1A, calmodulin-dependent	0.1152	0.0012	0.479962
NM_001037713	Xaf1	XIAP associated factor 1	0.1156	0.0012	0.506509
NM_013457	Add1	adducin 1 (alpha)	0.1161	0.0012	0.505229
NM_144880	Ppp2r5a	protein phosphatase 2, regulatory subunit B (B56), alpha isoform	0.1161	0.0012	0.508027
NM_001035533	Akap2	A kinase (PRKA) anchor protein 2	0.1163	0.0012	0.506868
NM_019552	Abcb10	ATP-binding cassette, sub-family B (MDR/TAP), member 10	0.1167	0.0012	0.431667
NM_009138	Ccl25	chemokine (C-C motif) ligand 25	0.1323	0.0012	1.91424
ENSMUST00000113065	Stbd1	starch binding domain 1	0.1325	0.0012	1.91424
NM_001045807	Rbm15	RNA binding motif protein 15	0.1339	0.0012	1.84468
NM_030184	Armc9	armadillo repeat containing 9	0.134	0.0012	1.97161
NM_008624	Mras	muscle and microspikes RAS	0.1162	0.0013	0.505817
NM_008487	Arhgef2	rho/rac guanine nucleotide exchange factor (GEF) 2	0.1165	0.0013	0.505919
NM_027032	Pacrg	PARK2 co-regulated	0.1166	0.0013	0.495516
NM_175029	Atg4c	autophagy-related 4C (yeast)	0.1167	0.0013	0.472925
NM_001160319	Ubr4	ubiquitin protein ligase E3 component n-recognin 4	0.1169	0.0013	0.501857
NM_019912	Ube2d2	ubiquitin-conjugating enzyme E2D 2	0.1173	0.0013	0.259538
ENSMUST00000131977	Fkbp15	FK506 binding protein 15	0.1176	0.0013	0.498281
NM_010029	Ddx4	DEAD (Asp-Glu-Ala-Asp) box polypeptide 4	0.1177	0.0013	0.50615
NM_175535	Arhgap20	Rho GTPase activating protein 20	0.1178	0.0013	0.503018
NM_134110	Kcne2	potassium voltage-gated channel, Isk-related subfamily, gene 2	0.1179	0.0013	0.54615
NM_001081157	Lmod3	leiomodin 3 (fetal)	0.1185	0.0013	0.508751
NM_001025426	Depdc5	DEP domain containing 5	0.1193	0.0013	0.509087
NM_027480	Ankrd24	ankyrin repeat domain 24	0.1362	0.0013	1.97824
NR_038057	1500016L03Rik	RIKEN cDNA 1500016L03 gene	0.1364	0.0013	1.95427
NM_033565	Aff4	AF4/FMR2 family, member 4	0.1365	0.0013	4.49035
AK019968	Fam82b	family with sequence similarity 82, member B	0.1366	0.0013	1.93686
NM_013522	Frg1	FSHD region gene 1	0.1382	0.0013	1.88076
NM_009082	Rpl29	ribosomal protein L29	0.1389	0.0013	1.91975
ENSMUST00000069106	Epm2a	epilepsy, progressive myoclonic epilepsy, type 2 gene alpha	0.1396	0.0013	1.91571
NM_001113533	Wtap	Wilms' tumour 1-associating protein	0.1404	0.0013	1.87512
XM_003084762	Gm19410	predicted gene, 19410	0.1215	0.0014	0.493218
NM_178227	Scn3b	sodium channel, voltage-gated, type III, beta	0.1226	0.0014	0.50746
NM_175002	Mmgt2	membrane magnesium transporter 2	0.1232	0.0014	0.51406
NM_172469	Clic6	chloride intracellular channel 6	0.1241	0.0014	0.663262
NM_001081300	Tshz1	teashirt zinc finger family member 1	0.1245	0.0014	0.508984
NM_019778	Zbtb20	zinc finger and BTB domain containing 20	0.125	0.0014	0.508156
XM_001472223	Gm15032	predicted gene 15032	0.1414	0.0014	1.91681
NM_016785	Tpmt	thiopurine methyltransferase	0.1418	0.0014	1.89753
NM_026396	Brix1	BRX1, biogenesis of ribosomes, homolog (S. cerevisiae)	0.1434	0.0014	1.87161
NM_024257	Hdhd3	haloacid dehalogenase-like hydrolase domain containing 3	0.149	0.0014	1.94628
NM_001081277	Ak5	adenylate kinase 5	0.1273	0.0015	0.511797
NM_144850	Rapgef3	Rap guanine nucleotide exchange factor (GEF) 3	0.1275	0.0015	0.213356
NM_007393	Actb	actin, beta	0.1282	0.0015	0.452612
NM_011428	Snap25	synaptosomal-associated protein 25	0.1291	0.0015	0.514403
NM_026181	Gpatch1	G patch domain containing 1	0.1298	0.0015	0.514297
NM_177049	Jph4	junctophilin 4	0.1301	0.0015	0.516316
NM_026767	Dpm3	dolichyl-phosphate mannosyltransferase polypeptide 3	0.1502	0.0015	2.02593
AK010701	Dedd2	death effector domain-containing DNA binding protein 2	0.1521	0.0015	1.89753
NM_016693	Map3k6	mitogen-activated protein kinase kinase kinase 6	0.1536	0.0015	1.8546
NM_001040691	Ung	uracil DNA glycosylase	0.154	0.0015	1.86289
NM_198613	Ap2s1	adaptor-related protein complex 2, sigma 1 subunit	0.1541	0.0015	1.9279
XM_003086143	Gm6462	predicted gene 6462	0.1544	0.0015	1.91681
AK077865	9330119M13Rik	RIKEN cDNA 9330119M13 gene	0.1547	0.0015	1.86637
NM_001081270	Dscaml1	Down syndrome cell adhesion molecule like 1	0.133	0.0016	0.515969
AK014656	4833405L11Rik	RIKEN cDNA 4833405L11 gene	0.1338	0.0016	0.566187
NM_007619	Cbl	Casitas B-lineage lymphoma	0.134	0.0016	0.508518
NM_008914	Ppp3cb	protein phosphatase 3, catalytic subunit, beta isoform	0.134	0.0016	0.518457
NM_172609	Tomm22	translocase of outer mitochondrial membrane 22 homolog (yeast)	0.1341	0.0016	0.508854
NM_001081230	Mtap9	microtubule-associated protein 9	0.1341	0.0016	0.510386
NM_012052	Rps3	ribosomal protein S3	0.1578	0.0016	2.1173
ENSMUST00000133478	Fam190a	family with sequence similarity 190, member A	0.1595	0.0016	1.87161
AK015977	4930535E02Rik	RIKEN cDNA 4930535E02 gene	0.1595	0.0016	1.91902
NM_001038592	Glrx2	glutaredoxin 2 (thioltransferase)	0.1595	0.0016	1.93237
AK007637	1810029B16Rik	RIKEN cDNA 1810029B16 gene	0.1599	0.0016	1.84298
NM_015755	Hunk	hormonally upregulated Neu-associated kinase	0.1603	0.0016	1.84604
NR_030708	6820431F20Rik	cadherin 11 pseudogene	0.1356	0.0017	0.521105
NM_028292	Ppme1	protein phosphatase methylesterase 1	0.1358	0.0017	0.514297
NM_029815	Bcas1	breast carcinoma amplified sequence 1	0.1358	0.0017	0.519561
NM_145836	6430527G18Rik	RIKEN cDNA 6430527G18 gene	0.1359	0.0017	0.513347
NM_153572	Katnal1	katanin p60 subunit A-like 1	0.136	0.0017	0.512873
NM_008448	Kif5b	kinesin family member 5B	0.136	0.0017	0.518592
NM_007976	F5	coagulation factor V	0.1362	0.0017	0.530955
NM_031842	Smarcd1	SWI/SNF related, matrix associated, actin dependent regulator of chromatin, subfamily d, member 1	0.1364	0.0017	0.516209
AK035116	E2f6	E2F transcription factor 6	0.1364	0.0017	0.5204
NM_153534	Adcy2	adenylate cyclase 2	0.1365	0.0017	0.521349
ENSMUST00000030257	Cachd1	cache domain containing 1	0.1366	0.0017	0.517384
NM_008150	Gpc4	glypican 4	0.1369	0.0017	0.268998
NM_007751	Cox8b	cytochrome c oxidase, subunit VIIIb	0.1617	0.0017	1.84128
AK013060	Fyco1	FYVE and coiled-coil domain containing 1	0.1618	0.0017	1.9073
NM_145365	Creb3l3	cAMP responsive element binding protein 3-like 3	0.1621	0.0017	1.90658
AK032339	Zfp955a	zinc finger protein 955A	0.1624	0.0017	1.87161
NM_007472	Aqp1	aquaporin 1	0.1362	0.0018	0.676727
AK005805	AI428898	expressed sequence AI428898	0.1364	0.0018	0.520644
NM_177773	4933408B17Rik	RIKEN cDNA 4933408B17 gene	0.1365	0.0018	0.52233
NM_020618	Smarce1	SWI/SNF related, matrix associated, actin dependent regulator of chromatin, subfamily e, member 1	0.1366	0.0018	0.519076
NM_025553	Mrpl11	mitochondrial ribosomal protein L11	0.1368	0.0018	0.19096
NM_015763	Lpin1	lipin 1	0.1369	0.0018	0.520264
NM_133733	9030425E11Rik	RIKEN cDNA 9030425E11 gene	0.1369	0.0018	0.523396
NM_026630	Gtsf1l	gametocyte specific factor 1-like	0.137	0.0018	0.516449
NM_001043355	Mtap6	microtubule-associated protein 6	0.1371	0.0018	0.511326
NM_018798	Ubqln2	ubiquilin 2	0.1371	0.0018	0.511561
NM_019986	Habp4	hyaluronic acid binding protein 4	0.1372	0.0018	0.518592
ENSMUST00000017783	Rab11fip4	RAB11 family interacting protein 4 (class II)	0.1374	0.0018	0.515597
NM_134448	Dst	dystonin	0.1375	0.0018	0.519427
NM_007906	Eef1a2	eukaryotic translation elongation factor 1 alpha 2	0.1376	0.0018	0.513927
AK014593	Rpl11	ribosomal protein L11	0.1666	0.0018	1.84877
ENSMUST00000161510	Nhsl1	NHS-like 1	0.1666	0.0018	1.89573
NM_001081121	4931429I11Rik	RIKEN cDNA 4931429I11 gene	0.1672	0.0018	1.87196
NR_037693	2700046A07Rik	RIKEN cDNA 2700046A07 gene	0.1706	0.0018	1.84162
NM_011406	Slc8a1	solute carrier family 8 (sodium/calcium exchanger), member 1	0.1385	0.0019	0.506868
NM_019535	Sh3gl2	SH3-domain GRB2-like 2	0.1404	0.0019	0.521703
NM_029182	Rasd2	RASD family, member 2	0.1408	0.0019	0.526205
NR_045727	B230209E15Rik	RIKEN cDNA B230209E15 gene	0.1409	0.0019	0.522794
K01347	Gfap	glial fibrillary acidic protein	0.1409	0.0019	0.529129
NM_139236	Nol6	nucleolar protein family 6 (RNA-associated)	0.1412	0.0019	0.524494
AK078465	4930455C21Rik	RIKEN cDNA 4930455C21 gene	0.1705	0.0019	1.89681
NM_145459	Zfp503	zinc finger protein 503	0.1709	0.0019	1.83117
NM_009521	Wnt3	wingless-related MMTV integration site 3	0.1713	0.0019	1.86254
NR_040557	LOC626082	uncharacterized LOC626082	0.1728	0.0019	1.83554
NM_144923	Blvrb	biliverdin reductase B (flavin reductase (NADPH))	0.173	0.0019	1.83284
NM_008453	Klf3	Kruppel-like factor 3 (basic)	0.1426	0.002	0.522931
NM_008169	Grin1	glutamate receptor, ionotropic, NMDA1 (zeta 1)	0.1427	0.002	0.522548
NM_019439	Gabbr1	gamma-aminobutyric acid (GABA) B receptor, 1	0.1429	0.002	0.526427
NM_011424	Ncor2	nuclear receptor co-repressor 2	0.1436	0.002	0.524604
NM_001111015	Syn2	synapsin II	0.1458	0.002	0.525597
AK009137	Gpcpd1	glycerophosphocholine phosphodiesterase GDE1 homolog (S. cerevisiae)	0.1761	0.002	1.8498
AK084846	Ptbp2	polypyrimidine tract binding protein 2	0.1766	0.002	1.86741
S79780	Tfdp2	transcription factor Dp 2	0.1767	0.002	1.96967
NM_001081166	Phf21b	PHD finger protein 21B	0.178	0.002	1.82815
NM_001081275	1700009P17Rik	RIKEN cDNA 1700009P17 gene	0.1786	0.002	1.89466
NM_027951	Tekt4	tektin 4	0.1791	0.002	1.84706
NM_025589	Rpl36al	ribosomal protein L36A-like	0.1794	0.002	1.84128
NM_001164255	Tpm1	tropomyosin 1, alpha	0.147	0.0021	0.528262
NM_146217	Aars	alanyl-tRNA synthetase	0.1489	0.0021	0.538735
NM_177296	Tnpo3	transportin 3	0.1497	0.0021	0.532793
NM_007873	Doc2b	double C2, beta	0.1498	0.0021	0.527398
NM_011625	Ppp1r13b	protein phosphatase 1, regulatory (inhibitor) subunit 13B	0.1499	0.0021	0.528011
NM_178694	Zer1	zer-1 homolog (C. elegans)	0.1499	0.0021	0.531067
AK018652	Ppp6r3	protein phosphatase 6, regulatory subunit 3	0.1796	0.0021	1.90259
NM_007412	Gpr182	G protein-coupled receptor 182	0.1808	0.0021	1.81094
NM_145379	Mrgprf	MAS-related GPR, member F	0.1809	0.0021	1.84672
NM_001025439	Camk2d	calcium/calmodulin-dependent protein kinase II, delta	0.1813	0.0021	1.82782
AK044523	A930018M24Rik	RIKEN cDNA A930018M24 gene	0.1836	0.0021	1.89215
NM_022814	Svep1	sushi, von Willebrand factor type A, EGF and pentraxin domain containing 1	0.1845	0.0021	1.88076
NM_009441	Ttc3	tetratricopeptide repeat domain 3	0.1517	0.0022	0.524604
NM_178027	Vps26b	vacuolar protein sorting 26 homolog B (yeast)	0.152	0.0022	0.527899
NM_007682	Cenpb	centromere protein B	0.152	0.0022	0.533049
NM_007754	Cpd	carboxypeptidase D	0.1528	0.0022	0.518941
NM_138679	Ash1l	ash1 (absent, small, or homeotic)-like (Drosophila)	0.153	0.0022	0.523642
NM_018745	Azin1	antizyme inhibitor 1	0.153	0.0022	0.531208
NM_009457	Uba1	ubiquitin-like modifier activating enzyme 1	0.1533	0.0022	0.527287
NM_001003815	Epb4.1l1	erythrocyte protein band 4.1-like 1	0.1533	0.0022	0.53183
NM_001082960	Itgam	integrin alpha M	0.1533	0.0022	0.53416
NM_011700	Vill	villin-like	0.1859	0.0022	1.82548
NM_025707	Klhl28	kelch-like 28 (Drosophila)	0.186	0.0022	1.85288
NM_009778	C3	complement component 3	0.1863	0.0022	1.96734
NM_054088	Pnpla3	patatin-like phospholipase domain containing 3	0.1864	0.0022	1.80636
NM_023336	Brd3	bromodomain containing 3	0.1538	0.0023	0.526926
NM_009373	Tgm2	transglutaminase 2, C polypeptide	0.154	0.0023	0.517384
NM_007572	C1qa	complement component 1, q subcomponent, alpha polypeptide	0.155	0.0023	0.534274
NM_144935	BC018242	cDNA sequence BC018242	0.1554	0.0023	0.532056
NM_001003912	Arhgef11	Rho guanine nucleotide exchange factor (GEF) 11	0.1559	0.0023	0.528765
NM_008427	Kcnj4	potassium inwardly-rectifying channel, subfamily J, member 4	0.1563	0.0023	0.529129
NM_001160370	A830018L16Rik	RIKEN cDNA A830018L16 gene	0.1563	0.0023	0.533049
NM_009666	Amelx	amelogenin X chromosome	0.1567	0.0023	0.532056
NM_010871	Naip6	NLR family, apoptosis inhibitory protein 6	0.1567	0.0023	0.57554
NM_032398	Plvap	plasmalemma vesicle associated protein	0.1902	0.0023	1.83655
NM_016868	Hif3a	hypoxia inducible factor 3, alpha subunit	0.1905	0.0023	1.79791
NM_009714	Asgr1	asialoglycoprotein receptor 1	0.1907	0.0023	1.80668
NM_130865	Dmbx1	diencephalon/mesencephalon homeobox 1	0.1908	0.0023	1.83621
AK012005	5430405H02Rik	RIKEN cDNA 5430405H02 gene	0.1911	0.0023	1.86463
NM_144512	Slc6a13	solute carrier family 6 (neurotransmitter transporter, GABA), member 13	0.1912	0.0023	1.76367
NM_138683	Rspo1	R-spondin homolog (Xenopus laevis)	0.1912	0.0023	1.88218
NM_023672	Ssbp3	single-stranded DNA binding protein 3	0.156	0.0024	0.533903
NM_011690	Vars	valyl-tRNA synthetase	0.1562	0.0024	0.399984
NM_173013	Mtap1s	microtubule-associated protein 1S	0.1582	0.0024	0.53268
NM_010308	Gnao1	guanine nucleotide binding protein, alpha O	0.1585	0.0024	0.535504
NM_027086	Ubl7	ubiquitin-like 7 (bone marrow stromal cell-derived)	0.1586	0.0024	0.530476
NM_145979	Chd4	chromodomain helicase DNA binding protein 4	0.1588	0.0024	0.534902
XR_105995	Gm19925	predicted gene, 19925	0.1911	0.0024	1.83318
NM_008388	Eif3e	eukaryotic translation initiation factor 3, subunit E	0.1916	0.0024	1.95465
NM_024169	Fkbp11	FK506 binding protein 11	0.1917	0.0024	1.83117
NM_153389	Atp10d	ATPase, class V, type 10D	0.1917	0.0024	1.88608
NM_001007571	D8Ertd738e	DNA segment, Chr 8, ERATO Doi 738, expressed	0.1922	0.0024	1.83184
ENSMUST00000132088	Sema6d	sema domain, transmembrane domain (TM), and cytoplasmic domain, (semaphorin) 6D	0.1932	0.0024	1.86047
NM_021788	Sap30	sin3 associated polypeptide	0.1934	0.0024	1.78923
NM_170597	Creg2	cellular repressor of E1A-stimulated genes 2	0.1938	0.0024	1.82017
NM_053100	Trim8	tripartite motif-containing 8	0.1611	0.0025	0.536021
NM_175171	Mast4	microtubule associated serine/threonine kinase family member 4	0.1632	0.0025	0.538619
NM_008650	Mut	methylmalonyl-Coenzyme A mutase	0.1636	0.0025	0.535131
NM_030035	Golgb1	golgi autoantigen, golgin subfamily b, macrogolgin 1	0.164	0.0025	0.536884
NM_027040	1700007K13Rik	RIKEN cDNA 1700007K13 gene	0.1946	0.0025	1.85151
ENSMUST00000166849	Fuz	fuzzy homolog (Drosophila)	0.1963	0.0025	1.79469
AF099016	Spint2	serine protease inhibitor, Kunitz type 2	0.1989	0.0025	1.78603
NM_001083918	Gm13139	predicted gene 13139	0.1995	0.0025	1.7854
NM_177239	Mysm1	myb-like, SWIRM and MPN domains 1	0.1652	0.0026	0.540745
ENSMUST00000037636	Ina	internexin neuronal intermediate filament protein, alpha	0.1656	0.0026	0.536509
NM_023854	Arfgap2	ADP-ribosylation factor GTPase activating protein 2	0.1659	0.0026	0.541126
AK041783	Samm50	sorting and assembly machinery component 50 homolog (S. cerevisiae)	0.1679	0.0026	0.537115
ENSMUST00000130539	Mapk8	mitogen-activated protein kinase 8	0.1681	0.0026	0.545256
NM_001109626	Cdk12	cyclin-dependent kinase 12	0.2007	0.0026	1.79211
NM_028130	Zfp157	zinc finger protein 157	0.2011	0.0026	1.78603
AK015138	1700010M22Rik	RIKEN cDNA 1700010M22 gene	0.2014	0.0026	1.84706
NM_019717	Atl2	atlastin GTPase 2	0.2014	0.0026	1.84945
NM_011858	Odz4	odd Oz/ten-m homolog 4 (Drosophila)	0.1685	0.0027	0.535762
NM_011680	Usf2	upstream transcription factor 2	0.1694	0.0027	0.536021
NM_018862	Agpat1	1-acylglycerol-3-phosphate O-acyltransferase 1 (lysophosphatidic acid acyltransferase, alpha)	0.1695	0.0027	0.532056
NM_026200	Kcnv1	potassium channel, subfamily V, member 1	0.1695	0.0027	0.536884
NM_013854	Abcf1	ATP-binding cassette, sub-family F (GCN20), member 1	0.1696	0.0027	0.550055
NM_025877	Slc25a23	solute carrier family 25 (mitochondrial carrier; phosphate carrier), member 23	0.1711	0.0027	0.541976
NM_008838	Pigf	phosphatidylinositol glycan anchor biosynthesis, class F	0.2045	0.0027	1.80213
NM_011563	Prdx2	peroxiredoxin 2	0.2055	0.0027	2.0008
ENSMUST00000174252	Scyl2	SCY1-like 2 (S. cerevisiae)	0.208	0.0027	1.79533
ENSMUST00000029611	Lef1	lymphoid enhancer binding factor 1	0.2086	0.0027	1.80115
NM_008136	Gnl1	guanine nucleotide binding protein-like 1	0.1707	0.0028	0.538996
NM_178242	Tnrc18	trinucleotide repeat containing 18	0.1709	0.0028	0.536625
NM_009723	Atp2b2	ATPase, Ca++ transporting, plasma membrane 2	0.1709	0.0028	0.544129
NM_033174	Snurf	SNRPN upstream reading frame	0.171	0.0028	0.534645
AJ289016	Clstn1	calsyntenin 1	0.171	0.0028	0.545375
NM_145527	Madd	MAP-kinase activating death domain	0.1711	0.0028	0.53888
NM_008197	H1f0	H1 histone family, member 0	0.1711	0.0028	0.543744
AK086311	Ankrd12	ankyrin repeat domain 12	0.1713	0.0028	0.542623
NM_001081028	Sipa1l3	signal-induced proliferation-associated 1 like 3	0.1713	0.0028	0.555556
NM_016795	Srpk1	serine/arginine-rich protein specific kinase 1	0.1716	0.0028	0.538242
NM_178764	Fam168a	family with sequence similarity 168, member A	0.1717	0.0028	0.54336
NM_018858	Pebp1	phosphatidylethanolamine binding protein 1	0.2079	0.0028	1.81127
NM_001177714	Gm2897	predicted gene 2897	0.2081	0.0028	1.97785
NM_021400	Prg4	proteoglycan 4 (megakaryocyte stimulating factor, articular superficial zone protein)	0.2083	0.0028	1.73913
NM_013844	Zfp68	zinc finger protein 68	0.2083	0.0028	1.78031
XM_205095	Gm13777	predicted gene 13777	0.2084	0.0028	1.77305
NM_008198	Cfb	complement factor B	0.2087	0.0028	1.78795
NR_002840	Gas5	growth arrest specific 5	0.2088	0.0028	1.83486
AK077315	Mirg	miRNA containing gene	0.209	0.0028	1.84809
NM_177298	Pisd	phosphatidylserine decarboxylase	0.2091	0.0028	1.83117
AK079971	2900053A13Rik	RIKEN cDNA 2900053A13 gene	0.2093	0.0028	1.7963
NM_026646	Slc25a22	solute carrier family 25 (mitochondrial carrier, glutamate), member 22	0.1716	0.0029	0.536021
NM_145984	Prepl	prolyl endopeptidase-like	0.1717	0.0029	0.541976
NM_001163145	1810041L15Rik	RIKEN cDNA 1810041L15 gene	0.1726	0.0029	0.538242
NM_018804	Syt11	synaptotagmin XI	0.1734	0.0029	0.536394
NM_001008422	Scaf1	SR-related CTD-associated factor 1	0.1734	0.0029	0.540482
NM_007434	Akt2	thymoma viral proto-oncogene 2	0.1736	0.0029	0.540482
NM_020268	Klk1b27	kallikrein 1-related peptidase b27	0.2089	0.0029	1.82648
AK018358	6820402I19Rik	RIKEN cDNA 6820402I19 gene	0.2106	0.0029	1.79824
NM_172637	Hectd2	HECT domain containing 2	0.1748	0.003	0.546777
NM_172493	Diap2	diaphanous homolog 2 (Drosophila)	0.1749	0.003	0.539869
NM_001031667	Gsk3a	glycogen synthase kinase 3 alpha	0.1751	0.003	0.53749
AK081980	Prdx6	peroxiredoxin 6	0.1752	0.003	0.539113
NM_175022	Prr12	proline rich 12	0.1752	0.003	0.539491
NM_177389	Mia3	melanoma inhibitory activity 3	0.1752	0.003	0.542623
NM_009306	Syt1	synaptotagmin I	0.1753	0.003	0.549179
NM_026585	D6Wsu116e	DNA segment, Chr 6, Wayne State University 116, expressed	0.1754	0.003	0.541126
NM_008063	Slc37a4	solute carrier family 37 (glucose-6-phosphate transporter), member 4	0.2144	0.003	1.79051
NM_001033275	Gxylt1	glucoside xylosyltransferase 1	0.2145	0.003	1.75685
NM_001008427	Gm5595	predicted gene 5595	0.2147	0.003	1.76616
NM_175654	Hist1h4d	histone cluster 1, H4d	0.2153	0.003	1.88501
NM_001134697	Ctxn3	cortexin 3	0.2166	0.003	1.79019
NM_001025599	Trim26	tripartite motif-containing 26	0.1751	0.0031	0.542859
NM_175162	Stox2	storkhead box 2	0.176	0.0031	0.544484
NM_009743	Bcl2l1	BCL2-like 1	0.1762	0.0031	0.539229
NM_144516	Zmynd11	zinc finger, MYND domain containing 11	0.1763	0.0031	0.551086
NM_145545	Gbp7	guanylate binding protein 7	0.1764	0.0031	0.543981
NM_176850	Bptf	bromodomain PHD finger transcription factor	0.1766	0.0031	0.544751
NM_001082484	Snx27	sorting nexin family member 27	0.2179	0.0031	1.83352
AK048567	Nrcam	neuron-glia-CAM-related cell adhesion molecule	0.218	0.0031	1.77651
NM_029639	1600029D21Rik	RIKEN cDNA 1600029D21 gene	0.2181	0.0031	1.81851
NM_008509	Lpl	lipoprotein lipase	0.2182	0.0031	1.78635
NM_027514	Pvr	poliovirus receptor	0.2183	0.0031	1.79598
NM_021608	Dctn5	dynactin 5	0.2186	0.0031	1.81719
AK036567	Mgat5	mannoside acetylglucosaminyltransferase 5	0.2191	0.0031	1.78094
NM_178404	Zc3h6	zinc finger CCCH type containing 6	0.2192	0.0031	1.86776
NM_198862	Nlgn2	neuroligin 2	0.1786	0.0032	0.546627
NM_026799	Drosha	drosha, ribonuclease type III	0.1795	0.0032	0.542241
NM_028763	Cbx6	chromobox homolog 6	0.1798	0.0032	0.545256
NM_016675	Cldn2	claudin 2	0.1806	0.0032	0.581429
NM_016971	Il22	interleukin 22	0.2226	0.0032	1.77494
AK031423	Cwf19l2	CWF19-like 2, cell cycle control (S. pombe)	0.2229	0.0032	1.78891
NM_025903	Ifrd2	interferon-related developmental regulator 2	0.2232	0.0032	1.76211
NM_033592	Pcdhga9	protocadherin gamma subfamily A, 9	0.1805	0.0033	0.544484
ENSMUST00000029405	Gmps	guanine monophosphate synthetase	0.1808	0.0033	0.542859
NM_172294	Sulf1	sulfatase 1	0.1809	0.0033	0.578737
NM_153510	Pilra	paired immunoglobin-like type 2 receptor alpha	0.1811	0.0033	0.546269
NM_024283	1500015O10Rik	RIKEN cDNA 1500015O10 gene	0.1811	0.0033	0.650957
NM_015799	Trfr2	transferrin receptor 2	0.1812	0.0033	0.546508
NM_145488	Pex6	peroxisomal biogenesis factor 6	0.1812	0.0033	0.548787
NM_172610	Mpped1	metallophosphoesterase domain containing 1	0.1813	0.0033	0.532198
NM_001039552	2210404J11Rik	RIKEN cDNA 2210404J11 gene	0.1813	0.0033	0.547136
NM_008420	Kcnb1	potassium voltage gated channel, Shab-related subfamily, member 1	0.1817	0.0033	0.549179
ENSMUST00000132720	Psmc2	proteasome (prosome, macropain) 26S subunit, ATPase 2	0.2243	0.0033	1.76897
NM_178182	Hist1h2ai	histone cluster 1, H2ai	0.2254	0.0033	1.88573
AK019443	Vmp1	vacuole membrane protein 1	0.2257	0.0033	1.76429
AK053617	E130114P18Rik	RIKEN cDNA E130114P18 gene	0.2261	0.0033	1.78635
NM_178384	Zfp74	zinc finger protein 74	0.1819	0.0034	0.548426
NM_010731	Zbtb7a	zinc finger and BTB domain containing 7a	0.182	0.0034	0.58548
NM_207220	Gpr137	G protein-coupled receptor 137	0.1826	0.0034	0.532056
NM_022030	Sv2a	synaptic vesicle glycoprotein 2 a	0.1827	0.0034	0.544247
NM_010807	Marcksl1	MARCKS-like 1	0.183	0.0034	0.549692
NM_030133	Srbd1	S1 RNA binding domain 1	0.1834	0.0034	0.548035
NM_027250	2010305A19Rik	RIKEN cDNA 2010305A19 gene	0.2281	0.0034	1.78476
NM_027297	Prpf4	PRP4 pre-mRNA processing factor 4 homolog (yeast)	0.2286	0.0034	1.77117
NM_001081330	Dnahc2	dynein, axonemal, heavy chain 2	0.2288	0.0034	1.74429
ENSMUST00000017534	Aldoc	aldolase C, fructose-bisphosphate	0.2289	0.0034	1.76835
NM_007709	Cited1	Cbp/p300-interacting transactivator with Glu/Asp-rich carboxy-terminal domain 1	0.2304	0.0034	1.77715
NM_178183	Hist1h2ak	histone cluster 1, H2ak	0.2308	0.0034	1.85151
NM_013675	Spnb1	spectrin beta 1	0.1835	0.0035	0.547525
NM_019827	Gsk3b	glycogen synthase kinase 3 beta	0.1839	0.0035	0.540979
NM_177994	C030046I01Rik	RIKEN cDNA C030046I01 gene	0.1847	0.0035	0.551602
NM_198625	Mtss1l	metastasis suppressor 1-like	0.1851	0.0035	0.551207
NM_001042565	Wsb1	WD repeat and SOCS box-containing 1	0.1855	0.0035	0.55325
NM_027244	Ndufa11	NADH dehydrogenase (ubiquinone) 1 alpha subcomplex 11	0.2311	0.0035	1.94288
NM_010180	Fbln1	fibulin 1	0.2312	0.0035	1.78763
NM_011103	Prkcd	protein kinase C, delta	0.2315	0.0035	1.8005
XM_003084732	Gm20274	predicted gene, 20274	0.2316	0.0035	1.78763
NM_177630	Ldoc1l	leucine zipper, down-regulated in cancer 1-like	0.1872	0.0036	0.303831
NM_007818	Cyp3a11	cytochrome P450, family 3, subfamily a, polypeptide 11	0.1881	0.0036	0.554908
NM_009231	Sos1	son of sevenless homolog 1 (Drosophila)	0.1882	0.0036	0.553006
NM_001015046	Rap1gap2	RAP1 GTPase activating protein 2	0.1888	0.0036	0.551207
AK006604	Gm9558	predicted gene 9558	0.2334	0.0036	1.78317
NR_040377	2310009A05Rik	RIKEN cDNA 2310009A05 gene	0.234	0.0036	1.83756
NM_007539	Bdkrb1	bradykinin receptor, beta 1	0.2344	0.0036	1.73551
NM_145943	BC031781	cDNA sequence BC031781	0.235	0.0036	1.83117
NM_028751	Tjap1	tight junction associated protein 1	0.2366	0.0036	1.76897
AK021321	Gm9802	predicted gene 9802	0.2369	0.0036	1.6975
NM_010513	Igf1r	insulin-like growth factor I receptor	0.1893	0.0037	0.55273
NM_028982	8430419L09Rik	RIKEN cDNA 8430419L09 gene	0.1902	0.0037	0.55273
NM_016908	Syt5	synaptotagmin V	0.1915	0.0037	0.549934
NM_019464	Sh3glb1	SH3-domain GRB2-like B1 (endophilin)	0.1918	0.0037	0.552364
NM_001081122	Cep63	centrosomal protein 63	0.2366	0.0037	1.7584
NM_172613	Atp13a4	ATPase type 13A4	0.2369	0.0037	1.78317
NM_007861	Dld	dihydrolipoamide dehydrogenase	0.238	0.0037	1.78603
NM_153791	Flywch1	FLYWCH-type zinc finger 1	0.1915	0.0038	0.565259
NM_001013386	Rasl10b	RAS-like, family 10, member B	0.1916	0.0038	0.55057
NM_153743	Dnmt3a	DNA methyltransferase 3A	0.1918	0.0038	0.56057
NM_172430	Sphkap	SPHK1 interactor, AKAP domain containing	0.1918	0.0038	0.563825
NM_010607	Kcnk2	potassium channel, subfamily K, member 2	0.1919	0.0038	0.555926
NM_010365	Gtf2i	general transcription factor II I	0.1921	0.0038	0.552364
NM_026130	Srpr	signal recognition particle receptor ('docking protein')	0.1921	0.0038	0.554785
NM_197940	Wipf2	WAS/WASL interacting protein family, member 2	0.1922	0.0038	0.550176
ENSMUST00000027997	Rgs5	regulator of G-protein signaling 5	0.1923	0.0038	0.555679
NM_020027	Prrc2a	proline-rich coiled-coil 2A	0.1925	0.0038	0.548667
NM_009679	Ap2m1	adaptor protein complex AP-2, mu1	0.1925	0.0038	0.54942
NM_019865	Rpl36a	ribosomal protein L36A	0.2388	0.0038	1.81554
NM_026856	Zfp644	zinc finger protein 644	0.2389	0.0038	1.82815
NM_133189	Cacng7	calcium channel, voltage-dependent, gamma subunit 7	0.2393	0.0038	1.7331
NM_176831	Ppcdc	phosphopantothenoylcysteine decarboxylase	0.2399	0.0038	1.75531
NM_016964	Stag3	stromal antigen 3	0.2405	0.0038	1.7334
AK020229	Stambpl1	STAM binding protein like 1	0.2416	0.0038	1.77117
NM_174852	Phf12	PHD finger protein 12	0.1925	0.0039	0.561735
NM_001099298	Scn2a1	sodium channel, voltage-gated, type II, alpha 1	0.1934	0.0039	0.548546
NM_010408	Hcn1	hyperpolarization-activated, cyclic nucleotide-gated K+ 1	0.1934	0.0039	0.556204
AK089856	Golga7	golgi autoantigen, golgin subfamily a, 7	0.1936	0.0039	0.576469
NM_009592	Abcb7	ATP-binding cassette, sub-family B (MDR/TAP), member 7	0.1937	0.0039	0.558784
NM_001077510	Gnas	GNAS (guanine nucleotide binding protein, alpha stimulating) complex locus	0.1938	0.0039	0.555432
NM_010124	Eif4ebp2	eukaryotic translation initiation factor 4E binding protein 2	0.1939	0.0039	0.55057
NM_172598	Wdhd1	WD repeat and HMG-box DNA binding protein 1	0.194	0.0039	0.557103
NM_009548	Rnf112	ring finger protein 112	0.1941	0.0039	0.557227
NM_030052	Cox7b2	cytochrome c oxidase subunit VIIb2	0.2419	0.0039	1.78253
NM_144856	Slc22a7	solute carrier family 22 (organic anion transporter), member 7	0.2429	0.0039	1.703
NM_011569	Tekt1	tektin 1	0.2437	0.0039	1.734
NM_173444	Nbeal1	neurobeachin like 1	0.2445	0.0039	1.73792
NM_007392	Acta2	actin, alpha 2, smooth muscle, aorta	0.1941	0.004	0.560318
NM_172622	Trerf1	transcriptional regulating factor 1	0.1942	0.004	0.558129
NM_009459	Ube2h	ubiquitin-conjugating enzyme E2H	0.1943	0.004	0.559034
NM_026324	Kirrel3	kin of IRRE like 3 (Drosophila)	0.1945	0.004	0.553128
NM_177545	Vangl1	vang-like 1 (van gogh, Drosophila)	0.2445	0.004	1.74948
AK003606	Srp9	signal recognition particle 9	0.2449	0.004	1.7762
NM_025367	Sphk1	sphingosine kinase 1	0.2451	0.004	1.7304
NM_010346	Grb7	growth factor receptor bound protein 7	0.2459	0.004	1.64745
NM_172447	A330021E22Rik	RIKEN cDNA A330021E22 gene	0.1951	0.0041	0.56802
NM_172444	Thsd4	thrombospondin, type I, domain containing 4	0.1952	0.0041	0.553495
NM_177259	Dab1	disabled homolog 1 (Drosophila)	0.1957	0.0041	0.551602
NM_028224	Faim2	Fas apoptotic inhibitory molecule 2	0.1958	0.0041	0.55273
NM_018753	Ywhab	tyrosine 3-monooxygenase/tryptophan 5-monooxygenase activation protein, beta polypeptide	0.1959	0.0041	0.559159
NM_008654	Ppp1r15a	protein phosphatase 1, regulatory (inhibitor) subunit 15A	0.1968	0.0041	0.558784
ENSMUST00000074148	Gm7361	predicted gene 7361	0.1975	0.0041	0.556204
NM_022004	Fxyd6	FXYD domain-containing ion transport regulator 6	0.2454	0.0041	1.7584
NM_028234	Rbm33	RNA binding motif protein 33	0.2455	0.0041	1.72682
NM_016904	Cks1b	CDC28 protein kinase 1b	0.2455	0.0041	1.75654
ENSMUST00000171879	Dctn4	dynactin 4	0.2457	0.0041	1.72295
NM_028993	Mau2	MAU2 chromatid cohesion factor homolog (C. elegans)	0.2462	0.0041	1.77778
NM_001033478	Fam47e	family with sequence similarity 47, member E	0.2466	0.0041	1.66778
ENSMUST00000140700	Nudcd3	NudC domain containing 3	0.2468	0.0041	1.72058
NM_013514	Epb4.9	erythrocyte protein band 4.9	0.1991	0.0042	0.555031
NM_029879	Rgs7bp	regulator of G-protein signalling 7 binding protein	0.1993	0.0042	0.551602
NM_010058	Dmwd	dystrophia myotonica-containing WD repeat motif	0.1993	0.0042	0.55325
NM_026805	Svop	SV2 related protein	0.1994	0.0042	0.555432
NM_019456	Apbb1ip	amyloid beta (A4) precursor protein-binding, family B, member 1 interacting protein	0.1997	0.0042	0.56057
NM_145495	Rin1	Ras and Rab interactor 1	0.1998	0.0042	0.563571
NM_172528	Lrrc1	leucine rich repeat containing 1	0.2482	0.0042	1.74155
NM_033602	Peli2	pellino 2	0.2491	0.0042	1.77715
NM_133892	Lao1	L-amino acid oxidase 1	0.2493	0.0042	1.73883
NM_001033186	Skap1	src family associated phosphoprotein 1	0.2494	0.0042	1.61577
NM_013717	B9d1	B9 protein domain 1	0.2494	0.0042	1.74703
NM_009022	Aldh1a2	aldehyde dehydrogenase family 1, subfamily A2	0.2497	0.0042	1.63265
NM_013866	Zfp385a	zinc finger protein 385A	0.1997	0.0043	0.563444
AK038736	Prrx1	paired related homeobox 1	0.1998	0.0043	0.564621
NM_171826	Cldnd1	claudin domain containing 1	0.2	0.0043	0.556081
NM_053109	Clec2d	C-type lectin domain family 2, member d	0.2001	0.0043	0.558005
NM_021895	Actn4	actinin alpha 4	0.247	0.0043	1.71792
NM_027354	Poc1a	POC1 centriolar protein homolog A (Chlamydomonas)	0.2475	0.0043	1.73671
ENSMUST00000154490	Gle1	GLE1 RNA export mediator (yeast)	0.2478	0.0043	1.72503
NR_045265	2010003O02Rik	RIKEN cDNA 2010003O02 gene	0.2479	0.0043	1.79179
AK039175	5330421C15Rik	RIKEN cDNA 5330421C15 gene	0.2481	0.0043	1.72176
NM_008236	Hes2	hairy and enhancer of split 2 (Drosophila)	0.2484	0.0043	1.70999
NM_001163431	1810006K21Rik	RIKEN cDNA 1810006K21 gene	0.2488	0.0043	1.92493
AK017529	Sf3b3	splicing factor 3b, subunit 3	0.249	0.0043	1.71703
NM_023396	Rprm	reprimo, TP53 dependent G2 arrest mediator candidate	0.249	0.0043	1.73913
NM_010616	Kif12	kinesin family member 12	0.2494	0.0043	1.72295
NM_028860	Mtmr3	myotubularin related protein 3	0.2018	0.0044	0.336191
NM_008002	Fgf10	fibroblast growth factor 10	0.2018	0.0044	0.561735
NM_001170561	Sbf1	SET binding factor 1	0.202	0.0044	0.561892
NM_029752	Bri3bp	Bri3 binding protein	0.2021	0.0044	0.555803
NM_001081557	Camta1	calmodulin binding transcription activator 1	0.2027	0.0044	0.56123
NM_053201	Magee1	melanoma antigen, family E, 1	0.2032	0.0044	0.562272
NM_172664	Tlk1	tousled-like kinase 1	0.2038	0.0044	0.55325
XR_104969	Gm20559	predicted gene, 20559	0.249	0.0044	1.72921
BU555670	Cox17	cytochrome c oxidase, subunit XVII assembly protein homolog (yeast)	0.2495	0.0044	1.7298
NM_011509	Gm3258	predicted gene 3258	0.2497	0.0044	1.75809
NM_013830	Prpf4b	PRP4 pre-mRNA processing factor 4 homolog B (yeast)	0.25	0.0044	1.77778
NM_009114	S100a9	S100 calcium binding protein A9 (calgranulin B)	0.2501	0.0044	1.71292
NM_007967	Evx2	even skipped homeotic gene 2 homolog	0.2504	0.0044	1.6756
NM_178906	AI593442	expressed sequence AI593442	0.2505	0.0044	1.61917
NM_173417	Kcns3	potassium voltage-gated channel, delayed-rectifier, subfamily S, member 3	0.2043	0.0045	0.564366
NM_134083	Rcbtb2	regulator of chromosome condensation (RCC1) and BTB (POZ) domain containing protein 2	0.2047	0.0045	0.338055
NM_021439	Chst11	carbohydrate sulfotransferase 11	0.2049	0.0045	0.564079
NM_198110	Gnl3l	guanine nucleotide binding protein-like 3 (nucleolar)-like	0.205	0.0045	0.567344
NM_028812	Gtf2e1	general transcription factor II E, polypeptide 1 (alpha subunit)	0.2053	0.0045	0.307853
NM_178874	Tmcc2	transmembrane and coiled-coil domains 2	0.2055	0.0045	0.560444
NM_001024698	Cpa2	carboxypeptidase A2, pancreatic	0.2517	0.0045	1.73641
AK014270	3110082D06Rik	RIKEN cDNA 3110082D06 gene	0.2522	0.0045	1.72801
NM_026435	Ufm1	ubiquitin-fold modifier 1	0.2522	0.0045	1.87477
NM_145457	Paip1	polyadenylate binding protein-interacting protein 1	0.2525	0.0045	1.71792
NM_026552	Arpc4	actin related protein 2/3 complex, subunit 4	0.2058	0.0046	0.341274
NM_172887	Fry	furry homolog (Drosophila)	0.2071	0.0046	0.568537
AK049901	Mthfd2l	methylenetetrahydrofolate dehydrogenase (NADP+ dependent) 2-like	0.2557	0.0046	1.71321
NM_175006	Pou6f2	POU domain, class 6, transcription factor 2	0.256	0.0046	1.72384
NM_026982	1810027O10Rik	RIKEN cDNA 1810027O10 gene	0.2562	0.0046	1.79986
BC092099	1600014C10Rik	RIKEN cDNA 1600014C10 gene	0.2563	0.0046	1.67224
NM_023741	Prl8a8	prolactin family 8, subfamily a, member 81	0.2079	0.0047	0.613459
NM_198160	Smarcc2	SWI/SNF related, matrix associated, actin dependent regulator of chromatin, subfamily c, member 2	0.208	0.0047	0.570646
NM_020007	Mbnl1	muscleblind-like 1 (Drosophila)	0.2081	0.0047	0.562019
NM_001037859	Csf1r	colony stimulating factor 1 receptor	0.2087	0.0047	0.562905
NM_016743	Nell2	NEL-like 2 (chicken)	0.2088	0.0047	0.591856
NM_010748	Lyst	lysosomal trafficking regulator	0.2092	0.0047	0.566701
NM_001114328	Ccpg1	cell cycle progression 1	0.2092	0.0047	0.568796
AK084893	D430006K04	uncharacterized protein D430006K04	0.2093	0.0047	0.564366
NM_029798	Flywch2	FLYWCH family member 2	0.2562	0.0047	1.70532
AK048715	Plcl1	phospholipase C-like 1	0.2564	0.0047	1.70736
AK018393	Slc15a2	solute carrier family 15 (H+/peptide transporter), member 2	0.2564	0.0047	1.74795
ENSMUST00000129718	Srsf10	serine/arginine-rich splicing factor 10	0.2569	0.0047	1.80766
NM_018800	Syt6	synaptotagmin VI	0.2579	0.0047	1.68919
NM_017392	Celsr2	cadherin, EGF LAG seven-pass G-type receptor 2 (flamingo homolog, Drosophila)	0.2107	0.0048	0.56123
NM_009274	Srpk2	serine/arginine-rich protein specific kinase 2	0.2114	0.0048	0.573691
NM_007594	Calu	calumenin	0.2115	0.0048	0.568666
NM_008451	Klc2	kinesin light chain 2	0.2116	0.0048	0.564748
NM_001079686	Syne1	synaptic nuclear envelope 1	0.2118	0.0048	0.562272
NM_194464	Mrvi1	MRV integration site 1	0.2576	0.0048	1.7316
NM_001102611	Smyd4	SET and MYND domain containing 4	0.2578	0.0048	1.69635
NM_033596	Hist2h4	histone cluster 2, H4	0.2582	0.0048	1.78063
NM_183139	Pld6	phospholipase D family, member 6	0.2589	0.0048	1.72801
NM_146157	C230096C10Rik	RIKEN cDNA C230096C10 gene	0.2127	0.0049	0.571298
NM_172600	6720456H20Rik	RIKEN cDNA 6720456H20 gene	0.2128	0.0049	0.568796
NM_001008421	Nol10	nucleolar protein 10	0.2133	0.0049	0.569055
NM_025968	Ptgr1	prostaglandin reductase 1	0.2135	0.0049	0.396574
NM_007678	Cebpa	CCAAT/enhancer binding protein (C/EBP), alpha	0.2135	0.0049	0.568925
ENSMUST00000106524	4732418C07Rik	RIKEN cDNA 4732418C07 gene	0.2136	0.0049	0.563317
NM_009888	Cfh	complement component factor h	0.2136	0.0049	0.568279
ENSMUST00000152996	AW146020	expressed sequence AW146020	0.264	0.0049	1.69062
NM_008027	Flot1	flotillin 1	0.2133	0.005	0.560193
NR_033567	E130304I02Rik	RIKEN cDNA E130304I02 gene	0.2133	0.005	0.567344
AK049060	LOC552912	uncharacterized LOC552912	0.2134	0.005	0.568537
NM_001037099	Cacnb4	calcium channel, voltage-dependent, beta 4 subunit	0.2143	0.005	0.569476
NM_133727	Kptn	kaptin	0.2645	0.005	1.74064
AK090155	Pick1	protein interacting with C kinase 1	0.2652	0.005	1.67588
