# Supplementary material for: Transcriptome profiling in engrailed-2 mutant mice reveals common molecular pathways associated with autism spectrum disorders
Source: Mol Autism. 2013 Dec 19;4:51. doi: 10.1186/2040-2392-4-51 (PMC3896729; doi:10.1186/2040-2392-4-51)
Supplement: Additional file 3 — Genes differentially expressed in both En2 -/- cerebellum and hippocampus. Genes commonly regulated in the En2 -/- cerebellum and hippocampus with differential expression P value and fold change. [file 2040-2392-4-51-S3.xls]

## Sheet: Table 2
GeneSymbol	GeneName	CB P.value	CB FoldChange	Hippo P.value	Hippo FoldChange
Klk1b24	kallikrein 1-related peptidase b24	0	46.2963	0	9.43396
Egfbp2	epidermal growth factor binding protein type B	0	11.236	0	3.22685
H2-Bl	histocompatibility 2, blastocyst	0	9.76562	0	3.00842
Klk1b3	kallikrein 1-related peptidase b3	0	9.4162	0	3.31565
Pisd-ps3	phosphatidylserine decarboxylase, pseudogene 3	0	8.65052	0	5.43478
Serpina1d	serine (or cysteine) peptidase inhibitor, clade A, member 1D	0	7.81861	0	4.38404
Tescl	tescalcin-like	0	6.06428	0	6.85871
Cap1	CAP, adenylate cyclase-associated protein 1 (yeast)	0	5.49149	0	3.54233
Slc7a14	solute carrier family 7 (cationic amino acid transporter, y+ system), member 14	0	5.3135	0.0001	2.6434
Srrm1	serine/arginine repetitive matrix 1	0	4.9505	0	5.63063
Fn3krp	fructosamine 3 kinase related protein	0	4.92611	0	9.0009
Ocel1	occludin/ELL domain containing 1	0	4.67071	0	7.11238
Med1	mediator complex subunit 1	0	3.84172	0	3.97298
Klk1b27	kallikrein 1-related peptidase b27	0	3.72162	0.0029	1.82648
Abhd1	abhydrolase domain containing 1	0	3.63901	0	4.54959
Mbnl1	muscleblind-like 1 (Drosophila)	0	3.58551	0.0047	0.562019
1810037I17Rik	RIKEN cDNA 1810037I17 gene	0	3.56633	0	5.18672
Pam	peptidylglycine alpha-amidating monooxygenase	0	3.53607	0	2.936
Iqcg	IQ motif containing G	0	3.39443	0.0001	2.48818
Snhg3	small nucleolar RNA host gene (non-protein coding) 3	0	3.16857	0	4.24628
Slc4a7	solute carrier family 4, sodium bicarbonate cotransporter, member 7	0	3.1506	0	4.43853
Whrn	whirlin	0	2.84576	0.0001	2.65463
Slx1b	SLX1 structure-specific endonuclease subunit homolog B (S. cerevisiae)	0.0001	2.84414	0.0005	2.92654
Gm5067	predicted gene 5067	0	2.84172	0.0008	2.0008
4930535E02Rik	RIKEN cDNA 4930535E02 gene	0.0001	2.63713	0.0016	1.91902
Ccnb1ip1	cyclin B1 interacting protein 1	0.0002	2.57069	0	3.07031
Mrpl3	mitochondrial ribosomal protein L3	0	2.56279	0.0001	2.29832
Zfp236	zinc finger protein 236	0	2.49252	0	2.82486
Slpi	secretory leukocyte peptidase inhibitor	0.0001	2.46427	0	3.35008
C2	complement component 2 (within H-2S)	0	2.43191	0	4.48029
Txnl4a	thioredoxin-like 4A	0	2.42307	0	3.68053
Tjap1	tight junction associated protein 1	0	2.42072	0.0036	1.76897
Tgds	TDP-glucose 4,6-dehydratase	0.0001	2.39578	0	2.67237
Adi1	acireductone dioxygenase 1	0.0002	2.38379	0.0007	2.01939
Zfp68	zinc finger protein 68	0	2.36798	0	2.52398
Aspg	asparaginase homolog (S. cerevisiae)	0.0001	2.35571	0	3.00661
2900052N01Rik	RIKEN cDNA 2900052N01 gene	0.0001	2.32937	0	3.87147
Atp10d	ATPase, class V, type 10D	0.0001	2.30947	0.0024	1.88608
Eif2ak2	eukaryotic translation initiation factor 2-alpha kinase 2	0.0001	2.30521	0	2.69542
Syt6	synaptotagmin VI	0.0001	2.23364	0.0047	1.68919
Kif12	kinesin family member 12	0.0001	2.22767	0.0043	1.72295
Cit	citron	0.0002	2.2237	0.0002	2.17912
Sik1	salt inducible kinase 1	0.0002	2.22074	0.0002	2.26706
Sp1	trans-acting transcription factor 1	0.0001	2.19974	0.0002	2.292
Bpnt1	bisphosphate 3'-nucleotidase 1	0.0001	2.1901	0	2.76932
Apoc1	apolipoprotein C-I	0.0002	2.17155	0.0001	2.39578
Zfp69	zinc finger protein 69	0.0002	2.15936	0.0002	2.2686
Cybrd1	cytochrome b reductase 1	0.0002	2.1561	0.0002	2.21926
Creb3l3	cAMP responsive element binding protein 3-like 3	0.0004	2.15054	0.0017	1.90658
Zfp266	zinc finger protein 266	0.0002	2.13721	0.0002	2.26655
Pisd	phosphatidylserine decarboxylase	0.0008	2.13356	0.0028	1.83117
Tpmt	thiopurine methyltransferase	0.0002	2.11551	0.0014	1.89753
Armc9	armadillo repeat containing 9	0.0002	2.10482	0.0012	1.97161
Dynll1	dynein light chain LC8-type 1	0.0002	2.10084	0.0001	2.4564
Zfp955a	zinc finger protein 955A	0.0003	2.10084	0.0017	1.87161
Scyl2	SCY1-like 2 (S. cerevisiae)	0.0003	2.09118	0	2.53357
Pdia6	protein disulfide isomerase associated 6	0.0003	2.07254	0.0002	2.40211
Phactr3	phosphatase and actin regulator 3	0.0005	2.01613	0.0001	2.42365
Mau2	MAU2 chromatid cohesion factor homolog (C. elegans)	0.0005	2.00803	0.0041	1.77778
Dlk1	delta-like 1 homolog (Drosophila)	0.0009	1.99005	0.0008	2.08725
Cul9	cullin 9	0.0006	1.96618	0.0005	2.07943
Atp13a4	ATPase type 13A4	0.0007	1.95198	0.0037	1.78317
6030422H21Rik	RIKEN cDNA 6030422H21 gene	0.0006	1.93949	0	2.69978
Cachd1	cache domain containing 1	0.0015	1.92382	0.0017	0.517384
Evx2	even skipped homeotic gene 2 homolog	0.0004	1.9216	0.0044	1.6756
Fkbp5	FK506 binding protein 5	0.0009	1.89179	0	2.54001
Slc22a7	solute carrier family 22 (organic anion transporter), member 7	0.0009	1.88218	0.0039	1.703
Ttr	transthyretin	0.0013	1.86359	0.0002	0.392111
Epm2a	epilepsy, progressive myoclonic epilepsy, type 2 gene alpha	0.0012	1.85839	0.0013	1.91571
A930018M24Rik	RIKEN cDNA A930018M24 gene	0.0015	1.85701	0.0021	1.89215
H2-Aa	histocompatibility 2, class II antigen A, alpha	0.001	1.85667	0.0002	2.28624
Lpl	lipoprotein lipase	0.0021	1.84162	0.0031	1.78635
Cdkn1a	cyclin-dependent kinase inhibitor 1A (P21)	0.0016	1.83925	0.0005	2.07771
Ifrd2	interferon-related developmental regulator 2	0.0014	1.8305	0.0032	1.76211
Kcnb1	potassium voltage gated channel, Shab-related subfamily, member 1	0.0013	1.82415	0.0033	0.549179
Slc15a2	solute carrier family 15 (H+/peptide transporter), member 2	0.0026	1.81028	0.0047	1.74795
LOC100503728	uncharacterized LOC100503728	0.0016	1.79953	0.0006	2.24266
Pdk4	pyruvate dehydrogenase kinase, isoenzyme 4	0.0018	1.79759	0.0002	2.18579
Gm2897	predicted gene 2897	0.002	1.79469	0.0028	1.97785
Erdr1	erythroid differentiation regulator 1	0.0023	1.77683	0.0002	2.20216
Paip1	polyadenylate binding protein-interacting protein 1	0.0023	1.77148	0.0045	1.71792
Pebp1	phosphatidylethanolamine binding protein 1	0.0022	1.75716	0.0028	1.81127
Pvr	poliovirus receptor	0.0021	1.75009	0.0031	1.79598
Fyco1	FYVE and coiled-coil domain containing 1	0.0025	1.72503	0.0017	1.9073
Park2	Parkinson disease (autosomal recessive, juvenile) 2, parkin	0.0052	1.72295	0.0001	2.40154
Lilrb3	leukocyte immunoglobulin-like receptor, subfamily B (with TM and ITIM domains), member 3	0.0026	1.71644	0.0001	2.46184
Hist1h4i	histone cluster 1, H4i	0.0022	1.69808	0.0001	2.5413
Sult6b1	sulfotransferase family, cytosolic, 6B, member 1	0.0032	1.69779	0.0002	2.23714
Polr3e	polymerase (RNA) III (DNA directed) polypeptide E	0.0036	1.69635	0.0005	2.04541
Zbtb44	zinc finger and BTB domain containing 44	0.0032	1.69062	0.0002	2.21239
Psg16	pregnancy specific glycoprotein 16	0.0037	1.67701	0.0005	2.03459
Plcb1	phospholipase C, beta 1	0.0036	1.67673	0.0003	0.451243
Aff3	AF4/FMR2 family, member 3	0.0037	1.67673	0.0012	0.500125
2810055F11Rik	RIKEN cDNA 2810055F11 gene	0.0049	1.65563	0.0003	2.15843
Chd3	chromodomain helicase DNA binding protein 3	0.0036	1.65125	0.0001	0.391926
Mrps15	mitochondrial ribosomal protein S15	0.0045	1.65071	0.0006	2.04499
Trim27	tripartite motif-containing 27	0.0049	1.65017	0.0004	2.13174
Aqp1	aquaporin 1	0.0052	1.64908	0.0018	0.676727
Il12rb1	interleukin 12 receptor, beta 1	0.0057	1.6488	0.0003	2.12314
Cfb	complement factor B	0.0049	1.64555	0.0028	1.78795
Snhg11	small nucleolar RNA host gene 11	0.0067	1.63479	0.0004	0.451773
Fkbp11	FK506 binding protein 11	0.0048	1.62707	0.0024	1.83117
Tpbg	trophoblast glycoprotein	0.0054	1.62707	0.0003	2.17533
Syt1	synaptotagmin I	0.0077	1.62575	0.003	0.549179
Srpk2	serine/arginine-rich protein specific kinase 2	0.0077	1.6218	0.0048	0.573691
Zfp157	zinc finger protein 157	0.0059	1.61629	0.0026	1.78603
Sh3bp5	SH3-domain binding protein 5 (BTK-associated)	0.0065	1.61447	0.001	0.49838
1200009I06Rik	RIKEN cDNA 1200009I06 gene	0.0057	1.61316	0	9.76562
Peg3	paternally expressed 3	0.0046	1.61186	0.0001	0.417153
Rpl11	ribosomal protein L11	0.0073	1.60591	0.0018	1.84877
Rpl29	ribosomal protein L29	0.0062	1.60411	0.0013	1.91975
Srpr	signal recognition particle receptor ('docking protein')	0.0033	1.59464	0.0038	0.554785
1810029B16Rik	RIKEN cDNA 1810029B16 gene	0.0083	1.59413	0.0016	1.84298
Pmaip1	phorbol-12-myristate-13-acetate-induced protein 1	0.0076	1.58554	0	2.50689
Myl12a	myosin, light chain 12A, regulatory, non-sarcomeric	0.0079	1.5674	0.0003	2.14225
Gnas	GNAS (guanine nucleotide binding protein, alpha stimulating) complex locus	0.0056	1.56495	0.0039	0.555432
Gm5595	predicted gene 5595	0.0095	1.56226	0.003	1.76616
Fuz	fuzzy homolog (Drosophila)	0.0089	1.55521	0.0025	1.79469
Nell2	NEL-like 2 (chicken)	0.0029	1.55376	0.0047	0.591856
Camk2d	calcium/calmodulin-dependent protein kinase II, delta	0.0089	1.54895	0.0021	1.82782
Cabp7	calcium binding protein 7	0.0075	1.52672	0.0003	0.452714
Prpf4b	PRP4 pre-mRNA processing factor 4 homolog B (yeast)	0.0045	1.51791	0.0044	1.77778
Cxadr	coxsackie virus and adenovirus receptor	0.0099	1.46028	0.0003	2.1725
Pcm1	pericentriolar material 1	0.0061	1.43719	0.0004	0.459453
Clstn1	calsyntenin 1	0.009	1.37118	0.0028	0.545375
Prkcc	protein kinase C, gamma	0.0093	0.651	0.0002	0.437082
Rgmb	RGM domain family, member B	0.0095	0.641	0.0006	0.471276
4933408B17Rik	RIKEN cDNA 4933408B17 gene	0.0082	0.638	0.0018	0.52233
9030425E11Rik	RIKEN cDNA 9030425E11 gene	0.0099	0.637	0.0018	0.523396
Gatad2a	GATA zinc finger domain containing 2A	0.0054	0.636	0.0001	0.416476
Trim26	tripartite motif-containing 26	0.0079	0.636	0.0031	0.542859
Zfp74	zinc finger protein 74	0.0085	0.633	0.0034	0.548426
Pex6	peroxisomal biogenesis factor 6	0.0087	0.632	0.0033	0.548787
Mpped2	metallophosphoesterase domain containing 2	0.0084	0.631	0.0002	0.429775
Bod1l	biorientation of chromosomes in cell division 1-like	0.0067	0.63	0.0003	0.44156
Sos1	son of sevenless homolog 1 (Drosophila)	0.0071	0.63	0.0036	0.553006
Agpat1	1-acylglycerol-3-phosphate O-acyltransferase 1 (lysophosphatidic acid acyltransferase, alpha)	0.0063	0.62	0.0027	0.532056
Pilra	paired immunoglobin-like type 2 receptor alpha	0.0067	0.62	0.0033	0.546269
Rpp25	ribonuclease P 25 subunit (human)	0.008	0.619	0.0011	0.487116
Kcns3	potassium voltage-gated channel, delayed-rectifier, subfamily S, member 3	0.0049	0.613	0.0045	0.564366
Cbln1	cerebellin 1 precursor protein	0.0055	0.613	0.0008	1.9988
Myl1	myosin, light polypeptide 1	0.0054	0.608	0	2.83527
Fcrls	Fc receptor-like S, scavenger receptor	0.0057	0.608	0	0.342302
Inadl	InaD-like (Drosophila)	0.0043	0.604	0.0001	2.49252
Slc1a2	solute carrier family 1 (glial high affinity glutamate transporter), member 2	0.0055	0.602	0.0012	0.498281
Cldn5	claudin 5	0.0042	0.598	0.0007	0.477646
Svep1	sushi, von Willebrand factor type A, EGF and pentraxin domain containing 1	0.0046	0.598	0.0021	1.88076
Lmod3	leiomodin 3 (fetal)	0.0033	0.595	0.0013	0.508751
D430006K04	uncharacterized protein D430006K04	0.0035	0.595	0.0047	0.564366
Anxa8	annexin A8	0.0038	0.594	0	0.3561
Grb7	growth factor receptor bound protein 7	0.0045	0.592	0.004	1.64745
Kit	kit oncogene	0.003	0.591	0.0002	0.417258
Mtap2	microtubule-associated protein 2	0.003	0.584	0.0006	0.477099
AI428898	expressed sequence AI428898	0.0043	0.581	0.0018	0.520644
Mapk8	mitogen-activated protein kinase 8	0.0022	0.575	0.0026	0.545256
Pacrg	PARK2 co-regulated	0.0026	0.575	0.0013	0.495516
A330021E22Rik	RIKEN cDNA A330021E22 gene	0.0021	0.573	0.0041	0.56802
Sympk	symplekin	0.0022	0.571	0.0003	0.456288
Rn18s	18S ribosomal RNA	0.0005	0.567	0.0001	0.696573
4932415G12Rik	RIKEN cDNA 4932415G12 gene	0.0018	0.56	0.0001	0.397867
Ring1	ring finger protein 1	0.0018	0.56	0.0001	0.405285
Mtap1b	microtubule-associated protein 1B	0.0014	0.559	0	0.306363
Hspa12a	heat shock protein 12A	0.0015	0.555	0.0005	0.460936
Trfr2	transferrin receptor 2	0.0012	0.538	0.0033	0.546508
Kbtbd11	kelch repeat and BTB (POZ) domain containing 11	0.0007	0.537	0.0002	0.411032
Cdkn1b	cyclin-dependent kinase inhibitor 1B	0.0009	0.537	0.0001	0.403975
Pou6f1	POU domain, class 6, transcription factor 1	0.0009	0.534	0.0002	0.425731
4930447C04Rik	RIKEN cDNA 4930447C04 gene	0.001	0.534	0	0.323908
Shoc2	soc-2 (suppressor of clear) homolog (C. elegans)	0.0008	0.532	0.0002	0.441657
B3galt1	UDP-Gal:betaGlcNAc beta 1,3-galactosyltransferase, polypeptide 1	0.001	0.528	0.0008	0.479409
Vmn2r29	vomeronasal 2, receptor 29	0.0007	0.524	0.0003	0.445653
Ube2m	ubiquitin-conjugating enzyme E2M (UBC12 homolog, yeast)	0.0008	0.521	0.0002	0.436586
Atp8a1	ATPase, aminophospholipid transporter (APLT), class I, type 8A, member 1	0.001	0.521	0	0.272814
Gm88	predicted gene 88	0.001	0.521	0.0001	0.415231
Jakmip1	janus kinase and microtubule interacting protein 1	0.0006	0.517	0.0003	0.45104
Rab11b	RAB11B, member RAS oncogene family	0.0006	0.517	0.0003	0.44835
Hsd3b1	hydroxy-delta-5-steroid dehydrogenase, 3 beta- and steroid delta-isomerase 1	0.0006	0.515	0.0004	0.440645
Prrx1	paired related homeobox 1	0.0005	0.51	0.0043	0.564621
Cthrc1	collagen triple helix repeat containing 1	0.0006	0.51	0.0002	0.434065
Mut	methylmalonyl-Coenzyme A mutase	0.0005	0.508	0.0025	0.535131
Zfpm2	zinc finger protein, multitype 2	0.0004	0.505	0.0005	0.467814
Smarce1	SWI/SNF related, matrix associated, actin dependent regulator of chromatin, subfamily e, member 1	0.0004	0.502	0.0018	0.519076
Trove2	TROVE domain family, member 2	0.0003	0.497	0	0.324812
Nfatc2	nuclear factor of activated T-cells, cytoplasmic, calcineurin-dependent 2	0.0003	0.491	0.001	0.486879
Mblac1	metallo-beta-lactamase domain containing 1	0.0008	0.488	0.0007	0.476531
Olfr288	olfactory receptor 288	0.0002	0.486	0.0012	0.504185
Fkbp15	FK506 binding protein 15	0.0005	0.486	0.0013	0.498281
Tomm22	translocase of outer mitochondrial membrane 22 homolog (yeast)	0.0003	0.482	0.0016	0.508854
Ccnd1	cyclin D1	0.0002	0.481	0	0.358822
Mast4	microtubule associated serine/threonine kinase family member 4	0.0005	0.481	0.0025	0.538619
Acad9	acyl-Coenzyme A dehydrogenase family, member 9	0.0002	0.479	0.0001	0.402107
Amica1	adhesion molecule, interacts with CXADR antigen 1	0.0002	0.469	0.0003	2.15796
Mink1	misshapen-like kinase 1 (zebrafish)	0.0003	0.463	0.0001	0.419182
Gm9615	predicted gene 9615	0.0002	0.451	0	0.281912
E130304I02Rik	RIKEN cDNA E130304I02 gene	0.0002	0.449	0.005	0.567344
Azgp1	alpha-2-glycoprotein 1, zinc	0.0001	0.447	0.0008	0.478744
Cnpy3	canopy 3 homolog (zebrafish)	0.0001	0.436	0.0001	0.406884
Sema3e	sema domain, immunoglobulin domain (Ig), short basic domain, secreted, (semaphorin) 3E	0.0001	0.433	0	0.333478
Slc11a2	solute carrier family 11 (proton-coupled divalent metal ion transporters), member 2	0.0001	0.423	0	0.365858
Rpgrip1	retinitis pigmentosa GTPase regulator interacting protein 1	0.0002	0.422	0	0.259592
Pgbd5	piggyBac transposable element derived 5	0.0001	0.416	0	0.311148
Pglyrp1	peptidoglycan recognition protein 1	0	0.413	0	0.315926
Lpin1	lipin 1	0	0.406	0.0018	0.520264
6430704M03Rik	RIKEN cDNA 6430704M03 gene	0	0.396	0.0001	0.384128
Amelx	amelogenin X chromosome	0	0.387	0.0023	0.532056
Tmem44	transmembrane protein 44	0	0.383	0.0002	0.431369
Slc25a47	solute carrier family 25, member 47	0	0.382	0.0005	0.468889
Tmem117	transmembrane protein 117	0	0.381	0.0004	0.464145
Abcb10	ATP-binding cassette, sub-family B (MDR/TAP), member 10	0.0001	0.375	0.0012	0.431667
9430027B09Rik	RIKEN cDNA 9430027B09 gene	0	0.373	0	0.248102
Pcsk7	proprotein convertase subtilisin/kexin type 7	0	0.368	0	0.361233
E2f6	E2F transcription factor 6	0	0.349	0.0017	0.5204
Tia1	cytotoxic granule-associated RNA binding protein 1	0	0.338	0.0001	0.262488
Hjurp	Holliday junction recognition protein	0	0.318	0.0001	0.409132
Zfp874a	zinc finger protein 874a	0	0.317	0.0001	0.322487
Ift46	intraflagellar transport 46 homolog (Chlamydomonas)	0	0.315	0.0002	0.438308
Gm3893	predicted gene 3893	0	0.309	0	0.267016
1190007I07Rik	RIKEN cDNA 1190007I07 gene	0	0.308	0.0011	0.495393
Ppp1r11	protein phosphatase 1, regulatory (inhibitor) subunit 11	0	0.298	0	0.231594
Napa	N-ethylmaleimide sensitive fusion protein attachment protein alpha	0	0.297	0	0.338055
1700025G04Rik	RIKEN cDNA 1700025G04 gene	0	0.292	0	0.178212
Cd59a	CD59a antigen	0	0.288	0	0.247531
Mrpl47	mitochondrial ribosomal protein L47	0	0.285	0	0.347717
Ube2i	ubiquitin-conjugating enzyme E2I	0	0.27	0	0.344756
Tbc1d22a	TBC1 domain family, member 22a	0	0.268	0	0.326691
Gm5148	predicted gene 5148	0	0.267	0	0.30397
Ppp1r2	protein phosphatase 1, regulatory (inhibitor) subunit 2	0	0.252	0	0.160836
Pop4	processing of precursor 4, ribonuclease P/MRP family, (S. cerevisiae)	0	0.248	0	0.298543
Sln	sarcolipin	0	0.231	0	3.09119
Bfsp2	beaded filament structural protein 2, phakinin	0	0.216	0	0.360153
Mospd3	motile sperm domain containing 3	0	0.184	0	0.174304
Gin1	gypsy retrotransposon integrase 1	0	0.161	0	0.194837
Rit2	Ras-like without CAAX 2	0	0.153	0	0.20642
Tsc22d4	TSC22 domain family, member 4	0	0.126	0	0.114256
Usp53	ubiquitin specific peptidase 53	0	0.123	0	0.207905
Timm9	translocase of inner mitochondrial membrane 9 homolog (yeast)	0	0.111	0	0.0815408
Rrp7a	ribosomal RNA processing 7 homolog A (S. cerevisiae)	0	0.089	0	0.0914846
Ccl21a	chemokine (C-C motif) ligand 21A (serine)	0	0.082	0	0.0641531
