# Supplementary material for: Transcriptome profiling in engrailed-2 mutant mice reveals common molecular pathways associated with autism spectrum disorders
Source: Mol Autism. 2013 Dec 19;4:51. doi: 10.1186/2040-2392-4-51 (PMC3896729; doi:10.1186/2040-2392-4-51)
Supplement: Additional file 6 — Tissue expression of differentially expressed genes in En2-/- hippocampus. Table showing gene ontology tissue expression annotations for differentially expressed genes in the En2 -/- hippocampus. No significant tissue expression annotations were found for differentially expressed genes in En2 -/- cerebellum. [file 2040-2392-4-51-S6.xls]

## Sheet: Supplementary Table 1
Category	Term	Counts	Fold enrichment	p-value	Benjamini
UP_TISSUE	Brain cortex	79	9.56416	6.54055e-13	1.15764e-10
UP_TISSUE	Brain	396	47.9419	5.17425e-11	4.57921e-09
UP_TISSUE	Hypothalamus	38	4.60048	0.000103721	0.00610118
UP_TISSUE	Eye	102	12.3487	0.000409498	0.0179608
UP_TISSUE	Hippocampus	76	9.20097	0.00164578	0.0566414
